# Supplementary material for: Investigating the Dynamic Variation of Skin Microbiota and Metabolites in Bats During Hibernation
Source: Biology (Basel). 2025 Nov 23;14(12):1648. doi: 10.3390/biology14121648 (PMC12729892; doi:10.3390/biology14121648)
Supplement: Supplementary file 1 [file biology-14-01648-s001.zip]

Archive with 2 entries (2 files):
- Supplementary material.pdf
- Table S2.xlsx
