# Supplementary material for: Investigating the Dynamic Variation of Skin Microbiota and Metabolites in Bats During Hibernation
Source: Biology (Basel). 2025 Nov 23;14(12):1648. doi: 10.3390/biology14121648 (PMC12729892; doi:10.3390/biology14121648)
Supplement: Supplementary file 1 [file biology-14-01648-s001.zip › Table S2.xlsx]

## Sheet: Sheet1
Table S2. The microbial sources of metabolites were identified by MetOrigin2.0 software.
Name	Kegg_ID	Related microbes
(5-L-Glutamyl)-L-Amino Acid	C03740	PathwayID	ReactionID	Enzyme	kingdom	phylum	class	order	family	genus	species
		ko00480	R01262	gamma-glutamyltransferase [2.3.2.2]; glutathione gamma-glutamate hydrolase [3.4.19.13]	Bacteria	Pseudomonadota	Gammaproteobacteria	Moraxellales	Moraxellaceae	Acinetobacter	Acinetobacter baumannii
		ko00480	R01262	gamma-glutamyltransferase [2.3.2.2]; glutathione gamma-glutamate hydrolase [3.4.19.13]	Bacteria	Pseudomonadota	Gammaproteobacteria	Moraxellales	Moraxellaceae	Acinetobacter	Acinetobacter pittii
		ko00480	R01262	gamma-glutamyltransferase [2.3.2.2]; glutathione gamma-glutamate hydrolase [3.4.19.13]	Bacteria	Pseudomonadota	Gammaproteobacteria	Moraxellales	Moraxellaceae	Acinetobacter	Acinetobacter lactucae
		ko00480	R01262	gamma-glutamyltransferase [2.3.2.2]; glutathione gamma-glutamate hydrolase [3.4.19.13]	Bacteria	Pseudomonadota	Gammaproteobacteria	Moraxellales	Moraxellaceae	Acinetobacter	Acinetobacter calcoaceticus
		ko00480	R01262	gamma-glutamyltransferase [2.3.2.2]; glutathione gamma-glutamate hydrolase [3.4.19.13]	Bacteria	Pseudomonadota	Gammaproteobacteria	Moraxellales	Moraxellaceae	Acinetobacter	Acinetobacter seifertii
		ko00480	R01262	gamma-glutamyltransferase [2.3.2.2]; glutathione gamma-glutamate hydrolase [3.4.19.13]	Bacteria	Pseudomonadota	Gammaproteobacteria	Moraxellales	Moraxellaceae	Acinetobacter	Acinetobacter oleivorans
		ko00480	R01262	gamma-glutamyltransferase [2.3.2.2]; glutathione gamma-glutamate hydrolase [3.4.19.13]	Bacteria	Pseudomonadota	Gammaproteobacteria	Moraxellales	Moraxellaceae	Acinetobacter	Acinetobacter baylyi
		ko00480	R01262	gamma-glutamyltransferase [2.3.2.2]; glutathione gamma-glutamate hydrolase [3.4.19.13]	Bacteria	Pseudomonadota	Gammaproteobacteria	Moraxellales	Moraxellaceae	Acinetobacter	Acinetobacter sp. DUT-2
		ko00480	R01262	gamma-glutamyltransferase [2.3.2.2]; glutathione gamma-glutamate hydrolase [3.4.19.13]	Bacteria	Pseudomonadota	Gammaproteobacteria	Moraxellales	Moraxellaceae	Acinetobacter	Acinetobacter soli
		ko00480	R01262	gamma-glutamyltransferase [2.3.2.2]; glutathione gamma-glutamate hydrolase [3.4.19.13]	Bacteria	Pseudomonadota	Gammaproteobacteria	Moraxellales	Moraxellaceae	Acinetobacter	Acinetobacter dispersus
		ko00480	R01262	gamma-glutamyltransferase [2.3.2.2]; glutathione gamma-glutamate hydrolase [3.4.19.13]	Bacteria	Pseudomonadota	Gammaproteobacteria	Moraxellales	Moraxellaceae	Acinetobacter	Acinetobacter shaoyimingii
		ko00480	R01262	gamma-glutamyltransferase [2.3.2.2]; glutathione gamma-glutamate hydrolase [3.4.19.13]	Bacteria	Pseudomonadota	Gammaproteobacteria	Moraxellales	Moraxellaceae	Acinetobacter	Acinetobacter colistiniresistens
		ko00480	R01262	gamma-glutamyltransferase [2.3.2.2]; glutathione gamma-glutamate hydrolase [3.4.19.13]	Bacteria	Pseudomonadota	Gammaproteobacteria	Moraxellales	Moraxellaceae	Acinetobacter	Acinetobacter vivianii
		ko00480	R01262	gamma-glutamyltransferase [2.3.2.2]; glutathione gamma-glutamate hydrolase [3.4.19.13]	Bacteria	Pseudomonadota	Gammaproteobacteria	Moraxellales	Moraxellaceae	Acinetobacter	Acinetobacter sp. BHS4
		ko00480	R01262	gamma-glutamyltransferase [2.3.2.2]; glutathione gamma-glutamate hydrolase [3.4.19.13]	Bacteria	Pseudomonadota	Gammaproteobacteria	Moraxellales	Moraxellaceae	Acinetobacter	Acinetobacter suaedae
		ko00480	R01262	gamma-glutamyltransferase [2.3.2.2]; glutathione gamma-glutamate hydrolase [3.4.19.13]	Bacteria	Actinomycetota	Actinomycetes	Micrococcales	Micrococcaceae	Arthrobacter	Arthrobacter sp. FB24
		ko00480	R01262	gamma-glutamyltransferase [2.3.2.2]; glutathione gamma-glutamate hydrolase [3.4.19.13]	Bacteria	Actinomycetota	Actinomycetes	Micrococcales	Micrococcaceae	Arthrobacter	Arthrobacter sp. Rue61a
		ko00480	R01262	gamma-glutamyltransferase [2.3.2.2]; glutathione gamma-glutamate hydrolase [3.4.19.13]	Bacteria	Actinomycetota	Actinomycetes	Micrococcales	Micrococcaceae	Arthrobacter	Arthrobacter sp. LS16
		ko00480	R01262	gamma-glutamyltransferase [2.3.2.2]; glutathione gamma-glutamate hydrolase [3.4.19.13]	Bacteria	Actinomycetota	Actinomycetes	Micrococcales	Micrococcaceae	Arthrobacter	Arthrobacter sp. YC-RL1
		ko00480	R01262	gamma-glutamyltransferase [2.3.2.2]; glutathione gamma-glutamate hydrolase [3.4.19.13]	Bacteria	Actinomycetota	Actinomycetes	Micrococcales	Micrococcaceae	Arthrobacter	Arthrobacter sp. ATCC 21022
		ko00480	R01262	gamma-glutamyltransferase [2.3.2.2]; glutathione gamma-glutamate hydrolase [3.4.19.13]	Bacteria	Actinomycetota	Actinomycetes	Micrococcales	Micrococcaceae	Arthrobacter	Arthrobacter sp. U41
		ko00480	R01262	gamma-glutamyltransferase [2.3.2.2]; glutathione gamma-glutamate hydrolase [3.4.19.13]	Bacteria	Actinomycetota	Actinomycetes	Micrococcales	Micrococcaceae	Arthrobacter	Arthrobacter sp. QXT-31
		ko00480	R01262	gamma-glutamyltransferase [2.3.2.2]; glutathione gamma-glutamate hydrolase [3.4.19.13]	Bacteria	Actinomycetota	Actinomycetes	Micrococcales	Micrococcaceae	Arthrobacter	Arthrobacter sp. YN
		ko00480	R01262	gamma-glutamyltransferase [2.3.2.2]; glutathione gamma-glutamate hydrolase [3.4.19.13]	Bacteria	Actinomycetota	Actinomycetes	Micrococcales	Micrococcaceae	Arthrobacter	Arthrobacter sp. ZXY-2
		ko00480	R01262	gamma-glutamyltransferase [2.3.2.2]; glutathione gamma-glutamate hydrolase [3.4.19.13]	Bacteria	Actinomycetota	Actinomycetes	Micrococcales	Micrococcaceae	Arthrobacter	Arthrobacter crystallopoietes
		ko00480	R01262	gamma-glutamyltransferase [2.3.2.2]; glutathione gamma-glutamate hydrolase [3.4.19.13]	Bacteria	Actinomycetota	Actinomycetes	Micrococcales	Micrococcaceae	Arthrobacter	Arthrobacter sp. PGP41
		ko00480	R01262	gamma-glutamyltransferase [2.3.2.2]; glutathione gamma-glutamate hydrolase [3.4.19.13]	Bacteria	Actinomycetota	Actinomycetes	Micrococcales	Micrococcaceae	Arthrobacter	Arthrobacter citreus
		ko00480	R01262	gamma-glutamyltransferase [2.3.2.2]; glutathione gamma-glutamate hydrolase [3.4.19.13]	Bacteria	Actinomycetota	Actinomycetes	Micrococcales	Micrococcaceae	Arthrobacter	Arthrobacter agilis
		ko00480	R01262	gamma-glutamyltransferase [2.3.2.2]; glutathione gamma-glutamate hydrolase [3.4.19.13]	Bacteria	Actinomycetota	Actinomycetes	Micrococcales	Micrococcaceae	Arthrobacter	Arthrobacter sunyaminii
		ko00480	R01262	gamma-glutamyltransferase [2.3.2.2]; glutathione gamma-glutamate hydrolase [3.4.19.13]	Bacteria	Actinomycetota	Actinomycetes	Micrococcales	Micrococcaceae	Arthrobacter	Arthrobacter woluwensis
		ko00480	R01262	gamma-glutamyltransferase [2.3.2.2]; glutathione gamma-glutamate hydrolase [3.4.19.13]	Bacteria	Actinomycetota	Actinomycetes	Micrococcales	Micrococcaceae	Arthrobacter	Arthrobacter caoxuetaonis
		ko00480	R01262	gamma-glutamyltransferase [2.3.2.2]; glutathione gamma-glutamate hydrolase [3.4.19.13]	Bacteria	Actinomycetota	Actinomycetes	Micrococcales	Micrococcaceae	Arthrobacter	Arthrobacter zhangbolii
		ko00480	R01262	gamma-glutamyltransferase [2.3.2.2]; glutathione gamma-glutamate hydrolase [3.4.19.13]	Bacteria	Actinomycetota	Actinomycetes	Micrococcales	Micrococcaceae	Arthrobacter	Arthrobacter gengyunqii
		ko00480	R01262	gamma-glutamyltransferase [2.3.2.2]; glutathione gamma-glutamate hydrolase [3.4.19.13]	Bacteria	Actinomycetota	Actinomycetes	Micrococcales	Micrococcaceae	Arthrobacter	Arthrobacter oryzae
		ko00480	R01262	gamma-glutamyltransferase [2.3.2.2]; glutathione gamma-glutamate hydrolase [3.4.19.13]	Bacteria	Actinomycetota	Actinomycetes	Micrococcales	Micrococcaceae	Arthrobacter	Arthrobacter koreensis
		ko00480	R01262	gamma-glutamyltransferase [2.3.2.2]; glutathione gamma-glutamate hydrolase [3.4.19.13]	Bacteria	Actinomycetota	Actinomycetes	Micrococcales	Micrococcaceae	Arthrobacter	Arthrobacter zhaoxinii
		ko00480	R01262	gamma-glutamyltransferase [2.3.2.2]; glutathione gamma-glutamate hydrolase [3.4.19.13]	Bacteria	Actinomycetota	Actinomycetes	Micrococcales	Micrococcaceae	Arthrobacter	Arthrobacter jinronghuae
		ko00480	R01262	gamma-glutamyltransferase [2.3.2.2]; glutathione gamma-glutamate hydrolase [3.4.19.13]	Bacteria	Actinomycetota	Actinomycetes	Micrococcales	Micrococcaceae	Arthrobacter	Arthrobacter sp. MN05-02
		ko00480	R01262	gamma-glutamyltransferase [2.3.2.2]; glutathione gamma-glutamate hydrolase [3.4.19.13]	Bacteria	Bacteroidota	Flavobacteriia	Flavobacteriales	Flavobacteriaceae	Flavobacterium	Flavobacterium psychrophilum
		ko00480	R01262	gamma-glutamyltransferase [2.3.2.2]; glutathione gamma-glutamate hydrolase [3.4.19.13]	Bacteria	Bacteroidota	Flavobacteriia	Flavobacteriales	Flavobacteriaceae	Flavobacterium	Flavobacterium johnsoniae
		ko00480	R01262	gamma-glutamyltransferase [2.3.2.2]; glutathione gamma-glutamate hydrolase [3.4.19.13]	Bacteria	Bacteroidota	Flavobacteriia	Flavobacteriales	Flavobacteriaceae	Flavobacterium	Flavobacterium anhuiense
		ko00480	R01262	gamma-glutamyltransferase [2.3.2.2]; glutathione gamma-glutamate hydrolase [3.4.19.13]	Bacteria	Bacteroidota	Flavobacteriia	Flavobacteriales	Flavobacteriaceae	Flavobacterium	Flavobacterium branchiophilum
		ko00480	R01262	gamma-glutamyltransferase [2.3.2.2]; glutathione gamma-glutamate hydrolase [3.4.19.13]	Bacteria	Bacteroidota	Flavobacteriia	Flavobacteriales	Flavobacteriaceae	Flavobacterium	Flavobacterium columnare
		ko00480	R01262	gamma-glutamyltransferase [2.3.2.2]; glutathione gamma-glutamate hydrolase [3.4.19.13]	Bacteria	Bacteroidota	Flavobacteriia	Flavobacteriales	Flavobacteriaceae	Flavobacterium	Flavobacterium faecale
		ko00480	R01262	gamma-glutamyltransferase [2.3.2.2]; glutathione gamma-glutamate hydrolase [3.4.19.13]	Bacteria	Bacteroidota	Flavobacteriia	Flavobacteriales	Flavobacteriaceae	Flavobacterium	Flavobacterium pallidum
		ko00480	R01262	gamma-glutamyltransferase [2.3.2.2]; glutathione gamma-glutamate hydrolase [3.4.19.13]	Bacteria	Bacteroidota	Flavobacteriia	Flavobacteriales	Flavobacteriaceae	Flavobacterium	Flavobacterium magnum
		ko00480	R01262	gamma-glutamyltransferase [2.3.2.2]; glutathione gamma-glutamate hydrolase [3.4.19.13]	Bacteria	Bacteroidota	Flavobacteriia	Flavobacteriales	Flavobacteriaceae	Flavobacterium	Flavobacterium crocinum
		ko00480	R01262	gamma-glutamyltransferase [2.3.2.2]; glutathione gamma-glutamate hydrolase [3.4.19.13]	Bacteria	Bacteroidota	Flavobacteriia	Flavobacteriales	Flavobacteriaceae	Flavobacterium	Flavobacterium sangjuense
		ko00480	R01262	gamma-glutamyltransferase [2.3.2.2]; glutathione gamma-glutamate hydrolase [3.4.19.13]	Bacteria	Bacteroidota	Flavobacteriia	Flavobacteriales	Flavobacteriaceae	Flavobacterium	Flavobacterium nackdongense
		ko00480	R01262	gamma-glutamyltransferase [2.3.2.2]; glutathione gamma-glutamate hydrolase [3.4.19.13]	Bacteria	Bacteroidota	Flavobacteriia	Flavobacteriales	Flavobacteriaceae	Flavobacterium	Flavobacterium fluviale
		ko00480	R01262	gamma-glutamyltransferase [2.3.2.2]; glutathione gamma-glutamate hydrolase [3.4.19.13]	Bacteria	Bacteroidota	Flavobacteriia	Flavobacteriales	Flavobacteriaceae	Flavobacterium	Flavobacterium endoglycinae
		ko00480	R01262	gamma-glutamyltransferase [2.3.2.2]; glutathione gamma-glutamate hydrolase [3.4.19.13]	Bacteria	Bacteroidota	Flavobacteriia	Flavobacteriales	Flavobacteriaceae	Flavobacterium	Flavobacterium covae
		ko00480	R01262	gamma-glutamyltransferase [2.3.2.2]; glutathione gamma-glutamate hydrolase [3.4.19.13]	Bacteria	Bacteroidota	Flavobacteriia	Flavobacteriales	Flavobacteriaceae	Flavobacterium	Flavobacterium panici
		ko00480	R01262	gamma-glutamyltransferase [2.3.2.2]; glutathione gamma-glutamate hydrolase [3.4.19.13]	Bacteria	Bacteroidota	Flavobacteriia	Flavobacteriales	Flavobacteriaceae	Flavobacterium	Flavobacterium azooxidireducens
		ko00480	R01262	gamma-glutamyltransferase [2.3.2.2]; glutathione gamma-glutamate hydrolase [3.4.19.13]	Bacteria	Bacteroidota	Flavobacteriia	Flavobacteriales	Flavobacteriaceae	Flavobacterium	Flavobacterium bizetiae
		ko00480	R01262	gamma-glutamyltransferase [2.3.2.2]; glutathione gamma-glutamate hydrolase [3.4.19.13]	Bacteria	Bacteroidota	Flavobacteriia	Flavobacteriales	Flavobacteriaceae	Flavobacterium	Flavobacterium collinsii
		ko00480	R01262	gamma-glutamyltransferase [2.3.2.2]; glutathione gamma-glutamate hydrolase [3.4.19.13]	Bacteria	Bacteroidota	Flavobacteriia	Flavobacteriales	Flavobacteriaceae	Flavobacterium	Flavobacterium ammonificans
		ko00480	R01262	gamma-glutamyltransferase [2.3.2.2]; glutathione gamma-glutamate hydrolase [3.4.19.13]	Bacteria	Bacteroidota	Flavobacteriia	Flavobacteriales	Flavobacteriaceae	Flavobacterium	Flavobacterium ammoniigenes
		ko00480	R01262	gamma-glutamyltransferase [2.3.2.2]; glutathione gamma-glutamate hydrolase [3.4.19.13]	Bacteria	Bacteroidota	Flavobacteriia	Flavobacteriales	Flavobacteriaceae	Flavobacterium	Flavobacterium plurextorum
		ko00480	R01262	gamma-glutamyltransferase [2.3.2.2]; glutathione gamma-glutamate hydrolase [3.4.19.13]	Bacteria	Bacteroidota	Flavobacteriia	Flavobacteriales	Flavobacteriaceae	Flavobacterium	Flavobacterium humidisoli
		ko00480	R01262	gamma-glutamyltransferase [2.3.2.2]; glutathione gamma-glutamate hydrolase [3.4.19.13]	Bacteria	Bacteroidota	Flavobacteriia	Flavobacteriales	Flavobacteriaceae	Flavobacterium	Flavobacterium keumense
		ko00480	R01262	gamma-glutamyltransferase [2.3.2.2]; glutathione gamma-glutamate hydrolase [3.4.19.13]	Bacteria	Bacteroidota	Flavobacteriia	Flavobacteriales	Flavobacteriaceae	Flavobacterium	Flavobacterium pectinovorum
		ko00480	R01262	gamma-glutamyltransferase [2.3.2.2]; glutathione gamma-glutamate hydrolase [3.4.19.13]	Bacteria	Bacteroidota	Flavobacteriia	Flavobacteriales	Flavobacteriaceae	Flavobacterium	Flavobacterium acetivorans
		ko00480	R01262	gamma-glutamyltransferase [2.3.2.2]; glutathione gamma-glutamate hydrolase [3.4.19.13]	Bacteria	Bacteroidota	Flavobacteriia	Flavobacteriales	Flavobacteriaceae	Flavobacterium	Flavobacterium galactosidilyticum
		ko00480	R01262	gamma-glutamyltransferase [2.3.2.2]; glutathione gamma-glutamate hydrolase [3.4.19.13]	Bacteria	Pseudomonadota	Gammaproteobacteria	Pseudomonadales	Pseudomonadaceae	Pseudomonas	Pseudomonas aeruginosa
		ko00480	R01262	gamma-glutamyltransferase [2.3.2.2]; glutathione gamma-glutamate hydrolase [3.4.19.13]	Bacteria	Pseudomonadota	Gammaproteobacteria	Pseudomonadales	Pseudomonadaceae	Pseudomonas	Pseudomonas mendocina
		ko00480	R01262	gamma-glutamyltransferase [2.3.2.2]; glutathione gamma-glutamate hydrolase [3.4.19.13]	Bacteria	Pseudomonadota	Gammaproteobacteria	Pseudomonadales	Pseudomonadaceae	Pseudomonas	Pseudomonas resinovorans
		ko00480	R01262	gamma-glutamyltransferase [2.3.2.2]; glutathione gamma-glutamate hydrolase [3.4.19.13]	Bacteria	Pseudomonadota	Gammaproteobacteria	Pseudomonadales	Pseudomonadaceae	Pseudomonas	Pseudomonas oleovorans
		ko00480	R01262	gamma-glutamyltransferase [2.3.2.2]; glutathione gamma-glutamate hydrolase [3.4.19.13]	Bacteria	Pseudomonadota	Gammaproteobacteria	Pseudomonadales	Pseudomonadaceae	Pseudomonas	Pseudomonas furukawaii
		ko00480	R01262	gamma-glutamyltransferase [2.3.2.2]; glutathione gamma-glutamate hydrolase [3.4.19.13]	Bacteria	Pseudomonadota	Gammaproteobacteria	Pseudomonadales	Pseudomonadaceae	Pseudomonas	Pseudomonas alcaligenes
		ko00480	R01262	gamma-glutamyltransferase [2.3.2.2]; glutathione gamma-glutamate hydrolase [3.4.19.13]	Bacteria	Pseudomonadota	Gammaproteobacteria	Pseudomonadales	Pseudomonadaceae	Pseudomonas	Pseudomonas citronellolis
		ko00480	R01262	gamma-glutamyltransferase [2.3.2.2]; glutathione gamma-glutamate hydrolase [3.4.19.13]	Bacteria	Pseudomonadota	Gammaproteobacteria	Pseudomonadales	Pseudomonadaceae	Pseudomonas	Pseudomonas multiresinivorans
		ko00480	R01262	gamma-glutamyltransferase [2.3.2.2]; glutathione gamma-glutamate hydrolase [3.4.19.13]	Bacteria	Pseudomonadota	Gammaproteobacteria	Pseudomonadales	Pseudomonadaceae	Pseudomonas	Pseudomonas nitroreducens
		ko00480	R01262	gamma-glutamyltransferase [2.3.2.2]; glutathione gamma-glutamate hydrolase [3.4.19.13]	Bacteria	Pseudomonadota	Gammaproteobacteria	Pseudomonadales	Pseudomonadaceae	Pseudomonas	Pseudomonas paraeruginosa
		ko00480	R01262	gamma-glutamyltransferase [2.3.2.2]; glutathione gamma-glutamate hydrolase [3.4.19.13]	Bacteria	Pseudomonadota	Gammaproteobacteria	Pseudomonadales	Pseudomonadaceae	Pseudomonas	Pseudomonas putida
		ko00480	R01262	gamma-glutamyltransferase [2.3.2.2]; glutathione gamma-glutamate hydrolase [3.4.19.13]	Bacteria	Pseudomonadota	Gammaproteobacteria	Pseudomonadales	Pseudomonadaceae	Pseudomonas	Pseudomonas fulva
		ko00480	R01262	gamma-glutamyltransferase [2.3.2.2]; glutathione gamma-glutamate hydrolase [3.4.19.13]	Bacteria	Pseudomonadota	Gammaproteobacteria	Pseudomonadales	Pseudomonadaceae	Pseudomonas	Pseudomonas monteilii
		ko00480	R01262	gamma-glutamyltransferase [2.3.2.2]; glutathione gamma-glutamate hydrolase [3.4.19.13]	Bacteria	Pseudomonadota	Gammaproteobacteria	Pseudomonadales	Pseudomonadaceae	Pseudomonas	Pseudomonas plecoglossicida
		ko00480	R01262	gamma-glutamyltransferase [2.3.2.2]; glutathione gamma-glutamate hydrolase [3.4.19.13]	Bacteria	Pseudomonadota	Gammaproteobacteria	Pseudomonadales	Pseudomonadaceae	Pseudomonas	Pseudomonas oryzihabitans
		ko00480	R01262	gamma-glutamyltransferase [2.3.2.2]; glutathione gamma-glutamate hydrolase [3.4.19.13]	Bacteria	Pseudomonadota	Gammaproteobacteria	Pseudomonadales	Pseudomonadaceae	Pseudomonas	Pseudomonas mosselii
		ko00480	R01262	gamma-glutamyltransferase [2.3.2.2]; glutathione gamma-glutamate hydrolase [3.4.19.13]	Bacteria	Pseudomonadota	Gammaproteobacteria	Pseudomonadales	Pseudomonadaceae	Pseudomonas	Pseudomonas alloputida
		ko00480	R01262	gamma-glutamyltransferase [2.3.2.2]; glutathione gamma-glutamate hydrolase [3.4.19.13]	Bacteria	Pseudomonadota	Gammaproteobacteria	Pseudomonadales	Pseudomonadaceae	Pseudomonas	Pseudomonas inefficax
		ko00480	R01262	gamma-glutamyltransferase [2.3.2.2]; glutathione gamma-glutamate hydrolase [3.4.19.13]	Bacteria	Pseudomonadota	Gammaproteobacteria	Pseudomonadales	Pseudomonadaceae	Pseudomonas	Pseudomonas soli
		ko00480	R01262	gamma-glutamyltransferase [2.3.2.2]; glutathione gamma-glutamate hydrolase [3.4.19.13]	Bacteria	Pseudomonadota	Gammaproteobacteria	Pseudomonadales	Pseudomonadaceae	Pseudomonas	Pseudomonas syringae group genomosp. 3
		ko00480	R01262	gamma-glutamyltransferase [2.3.2.2]; glutathione gamma-glutamate hydrolase [3.4.19.13]	Bacteria	Pseudomonadota	Gammaproteobacteria	Pseudomonadales	Pseudomonadaceae	Pseudomonas	Pseudomonas syringae
		ko00480	R01262	gamma-glutamyltransferase [2.3.2.2]; glutathione gamma-glutamate hydrolase [3.4.19.13]	Bacteria	Pseudomonadota	Gammaproteobacteria	Pseudomonadales	Pseudomonadaceae	Pseudomonas	Pseudomonas savastanoi
		ko00480	R01262	gamma-glutamyltransferase [2.3.2.2]; glutathione gamma-glutamate hydrolase [3.4.19.13]	Bacteria	Pseudomonadota	Gammaproteobacteria	Pseudomonadales	Pseudomonadaceae	Pseudomonas	Pseudomonas amygdali
		ko00480	R01262	gamma-glutamyltransferase [2.3.2.2]; glutathione gamma-glutamate hydrolase [3.4.19.13]	Bacteria	Pseudomonadota	Gammaproteobacteria	Pseudomonadales	Pseudomonadaceae	Pseudomonas	Pseudomonas cichorii
		ko00480	R01262	gamma-glutamyltransferase [2.3.2.2]; glutathione gamma-glutamate hydrolase [3.4.19.13]	Bacteria	Pseudomonadota	Gammaproteobacteria	Pseudomonadales	Pseudomonadaceae	Pseudomonas	Pseudomonas avellanae
		ko00480	R01262	gamma-glutamyltransferase [2.3.2.2]; glutathione gamma-glutamate hydrolase [3.4.19.13]	Bacteria	Pseudomonadota	Gammaproteobacteria	Pseudomonadales	Pseudomonadaceae	Pseudomonas	Pseudomonas viridiflava
		ko00480	R01262	gamma-glutamyltransferase [2.3.2.2]; glutathione gamma-glutamate hydrolase [3.4.19.13]	Bacteria	Pseudomonadota	Gammaproteobacteria	Pseudomonadales	Pseudomonadaceae	Pseudomonas	Pseudomonas cannabina
		ko00480	R01262	gamma-glutamyltransferase [2.3.2.2]; glutathione gamma-glutamate hydrolase [3.4.19.13]	Bacteria	Pseudomonadota	Gammaproteobacteria	Pseudomonadales	Pseudomonadaceae	Pseudomonas	Pseudomonas coronafaciens
		ko00480	R01262	gamma-glutamyltransferase [2.3.2.2]; glutathione gamma-glutamate hydrolase [3.4.19.13]	Bacteria	Pseudomonadota	Gammaproteobacteria	Pseudomonadales	Pseudomonadaceae	Pseudomonas	Pseudomonas tremae
		ko00480	R01262	gamma-glutamyltransferase [2.3.2.2]; glutathione gamma-glutamate hydrolase [3.4.19.13]	Bacteria	Pseudomonadota	Gammaproteobacteria	Pseudomonadales	Pseudomonadaceae	Pseudomonas	Pseudomonas syringae group genomosp. 7
		ko00480	R01262	gamma-glutamyltransferase [2.3.2.2]; glutathione gamma-glutamate hydrolase [3.4.19.13]	Bacteria	Pseudomonadota	Gammaproteobacteria	Pseudomonadales	Pseudomonadaceae	Pseudomonas	Pseudomonas asturiensis
		ko00480	R01262	gamma-glutamyltransferase [2.3.2.2]; glutathione gamma-glutamate hydrolase [3.4.19.13]	Bacteria	Pseudomonadota	Gammaproteobacteria	Pseudomonadales	Pseudomonadaceae	Pseudomonas	Pseudomonas lijiangensis
		ko00480	R01262	gamma-glutamyltransferase [2.3.2.2]; glutathione gamma-glutamate hydrolase [3.4.19.13]	Bacteria	Pseudomonadota	Gammaproteobacteria	Pseudomonadales	Pseudomonadaceae	Pseudomonas	Pseudomonas protegens
		ko00480	R01262	gamma-glutamyltransferase [2.3.2.2]; glutathione gamma-glutamate hydrolase [3.4.19.13]	Bacteria	Pseudomonadota	Gammaproteobacteria	Pseudomonadales	Pseudomonadaceae	Pseudomonas	Pseudomonas ogarae
		ko00480	R01262	gamma-glutamyltransferase [2.3.2.2]; glutathione gamma-glutamate hydrolase [3.4.19.13]	Bacteria	Pseudomonadota	Gammaproteobacteria	Pseudomonadales	Pseudomonadaceae	Pseudomonas	Pseudomonas fluorescens
		ko00480	R01262	gamma-glutamyltransferase [2.3.2.2]; glutathione gamma-glutamate hydrolase [3.4.19.13]	Bacteria	Pseudomonadota	Gammaproteobacteria	Pseudomonadales	Pseudomonadaceae	Pseudomonas	Pseudomonas poae
		ko00480	R01262	gamma-glutamyltransferase [2.3.2.2]; glutathione gamma-glutamate hydrolase [3.4.19.13]	Bacteria	Pseudomonadota	Gammaproteobacteria	Pseudomonadales	Pseudomonadaceae	Pseudomonas	Pseudomonas synxantha
		ko00480	R01262	gamma-glutamyltransferase [2.3.2.2]; glutathione gamma-glutamate hydrolase [3.4.19.13]	Bacteria	Pseudomonadota	Gammaproteobacteria	Pseudomonadales	Pseudomonadaceae	Pseudomonas	Pseudomonas mandelii
		ko00480	R01262	gamma-glutamyltransferase [2.3.2.2]; glutathione gamma-glutamate hydrolase [3.4.19.13]	Bacteria	Pseudomonadota	Gammaproteobacteria	Pseudomonadales	Pseudomonadaceae	Pseudomonas	Pseudomonas trivialis
		ko00480	R01262	gamma-glutamyltransferase [2.3.2.2]; glutathione gamma-glutamate hydrolase [3.4.19.13]	Bacteria	Pseudomonadota	Gammaproteobacteria	Pseudomonadales	Pseudomonadaceae	Pseudomonas	Pseudomonas corrugata
		ko00480	R01262	gamma-glutamyltransferase [2.3.2.2]; glutathione gamma-glutamate hydrolase [3.4.19.13]	Bacteria	Pseudomonadota	Gammaproteobacteria	Pseudomonadales	Pseudomonadaceae	Pseudomonas	Pseudomonas veronii
		ko00480	R01262	gamma-glutamyltransferase [2.3.2.2]; glutathione gamma-glutamate hydrolase [3.4.19.13]	Bacteria	Pseudomonadota	Gammaproteobacteria	Pseudomonadales	Pseudomonadaceae	Pseudomonas	Pseudomonas azotoformans
		ko00480	R01262	gamma-glutamyltransferase [2.3.2.2]; glutathione gamma-glutamate hydrolase [3.4.19.13]	Bacteria	Pseudomonadota	Gammaproteobacteria	Pseudomonadales	Pseudomonadaceae	Pseudomonas	Pseudomonas orientalis
		ko00480	R01262	gamma-glutamyltransferase [2.3.2.2]; glutathione gamma-glutamate hydrolase [3.4.19.13]	Bacteria	Pseudomonadota	Gammaproteobacteria	Pseudomonadales	Pseudomonadaceae	Pseudomonas	Pseudomonas rhodesiae
		ko00480	R01262	gamma-glutamyltransferase [2.3.2.2]; glutathione gamma-glutamate hydrolase [3.4.19.13]	Bacteria	Pseudomonadota	Gammaproteobacteria	Pseudomonadales	Pseudomonadaceae	Pseudomonas	Pseudomonas mediterranea
		ko00480	R01262	gamma-glutamyltransferase [2.3.2.2]; glutathione gamma-glutamate hydrolase [3.4.19.13]	Bacteria	Pseudomonadota	Gammaproteobacteria	Pseudomonadales	Pseudomonadaceae	Pseudomonas	Pseudomonas koreensis
		ko00480	R01262	gamma-glutamyltransferase [2.3.2.2]; glutathione gamma-glutamate hydrolase [3.4.19.13]	Bacteria	Pseudomonadota	Gammaproteobacteria	Pseudomonadales	Pseudomonadaceae	Pseudomonas	Pseudomonas mucidolens
		ko00480	R01262	gamma-glutamyltransferase [2.3.2.2]; glutathione gamma-glutamate hydrolase [3.4.19.13]	Bacteria	Pseudomonadota	Gammaproteobacteria	Pseudomonadales	Pseudomonadaceae	Pseudomonas	Pseudomonas tolaasii
		ko00480	R01262	gamma-glutamyltransferase [2.3.2.2]; glutathione gamma-glutamate hydrolase [3.4.19.13]	Bacteria	Pseudomonadota	Gammaproteobacteria	Pseudomonadales	Pseudomonadaceae	Pseudomonas	Pseudomonas marginalis
		ko00480	R01262	gamma-glutamyltransferase [2.3.2.2]; glutathione gamma-glutamate hydrolase [3.4.19.13]	Bacteria	Pseudomonadota	Gammaproteobacteria	Pseudomonadales	Pseudomonadaceae	Pseudomonas	Pseudomonas simiae
		ko00480	R01262	gamma-glutamyltransferase [2.3.2.2]; glutathione gamma-glutamate hydrolase [3.4.19.13]	Bacteria	Pseudomonadota	Gammaproteobacteria	Pseudomonadales	Pseudomonadaceae	Pseudomonas	Pseudomonas lurida
		ko00480	R01262	gamma-glutamyltransferase [2.3.2.2]; glutathione gamma-glutamate hydrolase [3.4.19.13]	Bacteria	Pseudomonadota	Gammaproteobacteria	Pseudomonadales	Pseudomonadaceae	Pseudomonas	Pseudomonas entomophila
		ko00480	R01262	gamma-glutamyltransferase [2.3.2.2]; glutathione gamma-glutamate hydrolase [3.4.19.13]	Bacteria	Pseudomonadota	Gammaproteobacteria	Pseudomonadales	Pseudomonadaceae	Pseudomonas	Pseudomonas luteola
		ko00480	R01262	gamma-glutamyltransferase [2.3.2.2]; glutathione gamma-glutamate hydrolase [3.4.19.13]	Bacteria	Pseudomonadota	Gammaproteobacteria	Pseudomonadales	Pseudomonadaceae	Pseudomonas	Pseudomonas brassicacearum
		ko00480	R01262	gamma-glutamyltransferase [2.3.2.2]; glutathione gamma-glutamate hydrolase [3.4.19.13]	Bacteria	Pseudomonadota	Gammaproteobacteria	Pseudomonadales	Pseudomonadaceae	Pseudomonas	Pseudomonas sp. UW4
		ko00480	R01262	gamma-glutamyltransferase [2.3.2.2]; glutathione gamma-glutamate hydrolase [3.4.19.13]	Bacteria	Pseudomonadota	Gammaproteobacteria	Pseudomonadales	Pseudomonadaceae	Pseudomonas	Pseudomonas sp. ATCC 13867
		ko00480	R01262	gamma-glutamyltransferase [2.3.2.2]; glutathione gamma-glutamate hydrolase [3.4.19.13]	Bacteria	Pseudomonadota	Gammaproteobacteria	Pseudomonadales	Pseudomonadaceae	Pseudomonas	Pseudomonas sp. VLB120
		ko00480	R01262	gamma-glutamyltransferase [2.3.2.2]; glutathione gamma-glutamate hydrolase [3.4.19.13]	Bacteria	Pseudomonadota	Gammaproteobacteria	Pseudomonadales	Pseudomonadaceae	Pseudomonas	Pseudomonas sp. TKP
		ko00480	R01262	gamma-glutamyltransferase [2.3.2.2]; glutathione gamma-glutamate hydrolase [3.4.19.13]	Bacteria	Pseudomonadota	Gammaproteobacteria	Pseudomonadales	Pseudomonadaceae	Pseudomonas	Pseudomonas knackmussii
		ko00480	R01262	gamma-glutamyltransferase [2.3.2.2]; glutathione gamma-glutamate hydrolase [3.4.19.13]	Bacteria	Pseudomonadota	Gammaproteobacteria	Pseudomonadales	Pseudomonadaceae	Pseudomonas	Pseudomonas chlororaphis
		ko00480	R01262	gamma-glutamyltransferase [2.3.2.2]; glutathione gamma-glutamate hydrolase [3.4.19.13]	Bacteria	Pseudomonadota	Gammaproteobacteria	Pseudomonadales	Pseudomonadaceae	Pseudomonas	Pseudomonas fragi
		ko00480	R01262	gamma-glutamyltransferase [2.3.2.2]; glutathione gamma-glutamate hydrolase [3.4.19.13]	Bacteria	Pseudomonadota	Gammaproteobacteria	Pseudomonadales	Pseudomonadaceae	Pseudomonas	Pseudomonas lundensis
		ko00480	R01262	gamma-glutamyltransferase [2.3.2.2]; glutathione gamma-glutamate hydrolase [3.4.19.13]	Bacteria	Pseudomonadota	Gammaproteobacteria	Pseudomonadales	Pseudomonadaceae	Pseudomonas	Pseudomonas alkylphenolica
		ko00480	R01262	gamma-glutamyltransferase [2.3.2.2]; glutathione gamma-glutamate hydrolase [3.4.19.13]	Bacteria	Pseudomonadota	Gammaproteobacteria	Pseudomonadales	Pseudomonadaceae	Pseudomonas	Pseudomonas rhizosphaerae
		ko00480	R01262	gamma-glutamyltransferase [2.3.2.2]; glutathione gamma-glutamate hydrolase [3.4.19.13]	Bacteria	Pseudomonadota	Gammaproteobacteria	Pseudomonadales	Pseudomonadaceae	Pseudomonas	Pseudomonas cremoricolorata
		ko00480	R01262	gamma-glutamyltransferase [2.3.2.2]; glutathione gamma-glutamate hydrolase [3.4.19.13]	Bacteria	Pseudomonadota	Gammaproteobacteria	Pseudomonadales	Pseudomonadaceae	Pseudomonas	Pseudomonas parafulva
		ko00480	R01262	gamma-glutamyltransferase [2.3.2.2]; glutathione gamma-glutamate hydrolase [3.4.19.13]	Bacteria	Pseudomonadota	Gammaproteobacteria	Pseudomonadales	Pseudomonadaceae	Pseudomonas	Pseudomonas sp. StFLB209
		ko00480	R01262	gamma-glutamyltransferase [2.3.2.2]; glutathione gamma-glutamate hydrolase [3.4.19.13]	Bacteria	Pseudomonadota	Gammaproteobacteria	Pseudomonadales	Pseudomonadaceae	Pseudomonas	Pseudomonas sp. MRSN 12121
		ko00480	R01262	gamma-glutamyltransferase [2.3.2.2]; glutathione gamma-glutamate hydrolase [3.4.19.13]	Bacteria	Pseudomonadota	Gammaproteobacteria	Pseudomonadales	Pseudomonadaceae	Pseudomonas	Pseudomonas sp. CCOS 191
		ko00480	R01262	gamma-glutamyltransferase [2.3.2.2]; glutathione gamma-glutamate hydrolase [3.4.19.13]	Bacteria	Pseudomonadota	Gammaproteobacteria	Pseudomonadales	Pseudomonadaceae	Pseudomonas	Pseudomonas versuta
		ko00480	R01262	gamma-glutamyltransferase [2.3.2.2]; glutathione gamma-glutamate hydrolase [3.4.19.13]	Bacteria	Pseudomonadota	Gammaproteobacteria	Pseudomonadales	Pseudomonadaceae	Pseudomonas	Pseudomonas sp. Os17
		ko00480	R01262	gamma-glutamyltransferase [2.3.2.2]; glutathione gamma-glutamate hydrolase [3.4.19.13]	Bacteria	Pseudomonadota	Gammaproteobacteria	Pseudomonadales	Pseudomonadaceae	Pseudomonas	Pseudomonas frederiksbergensis
		ko00480	R01262	gamma-glutamyltransferase [2.3.2.2]; glutathione gamma-glutamate hydrolase [3.4.19.13]	Bacteria	Pseudomonadota	Gammaproteobacteria	Pseudomonadales	Pseudomonadaceae	Pseudomonas	Pseudomonas antarctica
		ko00480	R01262	gamma-glutamyltransferase [2.3.2.2]; glutathione gamma-glutamate hydrolase [3.4.19.13]	Bacteria	Pseudomonadota	Gammaproteobacteria	Pseudomonadales	Pseudomonadaceae	Pseudomonas	Pseudomonas sp. TCU-HL1
		ko00480	R01262	gamma-glutamyltransferase [2.3.2.2]; glutathione gamma-glutamate hydrolase [3.4.19.13]	Bacteria	Pseudomonadota	Gammaproteobacteria	Pseudomonadales	Pseudomonadaceae	Pseudomonas	Pseudomonas silesiensis
		ko00480	R01262	gamma-glutamyltransferase [2.3.2.2]; glutathione gamma-glutamate hydrolase [3.4.19.13]	Bacteria	Pseudomonadota	Gammaproteobacteria	Pseudomonadales	Pseudomonadaceae	Pseudomonas	Pseudomonas yamanorum
		ko00480	R01262	gamma-glutamyltransferase [2.3.2.2]; glutathione gamma-glutamate hydrolase [3.4.19.13]	Bacteria	Pseudomonadota	Gammaproteobacteria	Pseudomonadales	Pseudomonadaceae	Pseudomonas	Pseudomonas kribbensis
		ko00480	R01262	gamma-glutamyltransferase [2.3.2.2]; glutathione gamma-glutamate hydrolase [3.4.19.13]	Bacteria	Pseudomonadota	Gammaproteobacteria	Pseudomonadales	Pseudomonadaceae	Pseudomonas	Pseudomonas alcaliphila
		ko00480	R01262	gamma-glutamyltransferase [2.3.2.2]; glutathione gamma-glutamate hydrolase [3.4.19.13]	Bacteria	Pseudomonadota	Gammaproteobacteria	Pseudomonadales	Pseudomonadaceae	Pseudomonas	Pseudomonas umsongensis
		ko00480	R01262	gamma-glutamyltransferase [2.3.2.2]; glutathione gamma-glutamate hydrolase [3.4.19.13]	Bacteria	Pseudomonadota	Gammaproteobacteria	Pseudomonadales	Pseudomonadaceae	Pseudomonas	Pseudomonas otitidis
		ko00480	R01262	gamma-glutamyltransferase [2.3.2.2]; glutathione gamma-glutamate hydrolase [3.4.19.13]	Bacteria	Pseudomonadota	Gammaproteobacteria	Pseudomonadales	Pseudomonadaceae	Pseudomonas	Pseudomonas graminis
		ko00480	R01262	gamma-glutamyltransferase [2.3.2.2]; glutathione gamma-glutamate hydrolase [3.4.19.13]	Bacteria	Pseudomonadota	Gammaproteobacteria	Pseudomonadales	Pseudomonadaceae	Pseudomonas	Pseudomonas psychrophila
		ko00480	R01262	gamma-glutamyltransferase [2.3.2.2]; glutathione gamma-glutamate hydrolase [3.4.19.13]	Bacteria	Pseudomonadota	Gammaproteobacteria	Pseudomonadales	Pseudomonadaceae	Pseudomonas	Pseudomonas glycinae
		ko00480	R01262	gamma-glutamyltransferase [2.3.2.2]; glutathione gamma-glutamate hydrolase [3.4.19.13]	Bacteria	Pseudomonadota	Gammaproteobacteria	Pseudomonadales	Pseudomonadaceae	Pseudomonas	Pseudomonas lalkuanensis
		ko00480	R01262	gamma-glutamyltransferase [2.3.2.2]; glutathione gamma-glutamate hydrolase [3.4.19.13]	Bacteria	Pseudomonadota	Gammaproteobacteria	Pseudomonadales	Pseudomonadaceae	Pseudomonas	Pseudomonas sediminis
		ko00480	R01262	gamma-glutamyltransferase [2.3.2.2]; glutathione gamma-glutamate hydrolase [3.4.19.13]	Bacteria	Pseudomonadota	Gammaproteobacteria	Pseudomonadales	Pseudomonadaceae	Pseudomonas	Pseudomonas viciae
		ko00480	R01262	gamma-glutamyltransferase [2.3.2.2]; glutathione gamma-glutamate hydrolase [3.4.19.13]	Bacteria	Pseudomonadota	Gammaproteobacteria	Pseudomonadales	Pseudomonadaceae	Pseudomonas	Pseudomonas eucalypticola
		ko00480	R01262	gamma-glutamyltransferase [2.3.2.2]; glutathione gamma-glutamate hydrolase [3.4.19.13]	Bacteria	Pseudomonadota	Gammaproteobacteria	Pseudomonadales	Pseudomonadaceae	Pseudomonas	Pseudomonas bijieensis
		ko00480	R01262	gamma-glutamyltransferase [2.3.2.2]; glutathione gamma-glutamate hydrolase [3.4.19.13]	Bacteria	Pseudomonadota	Gammaproteobacteria	Pseudomonadales	Pseudomonadaceae	Pseudomonas	Pseudomonas khazarica
		ko00480	R01262	gamma-glutamyltransferase [2.3.2.2]; glutathione gamma-glutamate hydrolase [3.4.19.13]	Bacteria	Pseudomonadota	Gammaproteobacteria	Pseudomonadales	Pseudomonadaceae	Pseudomonas	Pseudomonas toyotomiensis
		ko00480	R01262	gamma-glutamyltransferase [2.3.2.2]; glutathione gamma-glutamate hydrolase [3.4.19.13]	Bacteria	Pseudomonadota	Gammaproteobacteria	Pseudomonadales	Pseudomonadaceae	Pseudomonas	Pseudomonas marincola
		ko00480	R01262	gamma-glutamyltransferase [2.3.2.2]; glutathione gamma-glutamate hydrolase [3.4.19.13]	Bacteria	Pseudomonadota	Gammaproteobacteria	Pseudomonadales	Pseudomonadaceae	Pseudomonas	Pseudomonas atacamensis
		ko00480	R01262	gamma-glutamyltransferase [2.3.2.2]; glutathione gamma-glutamate hydrolase [3.4.19.13]	Bacteria	Pseudomonadota	Gammaproteobacteria	Pseudomonadales	Pseudomonadaceae	Pseudomonas	Pseudomonas donghuensis
		ko00480	R01262	gamma-glutamyltransferase [2.3.2.2]; glutathione gamma-glutamate hydrolase [3.4.19.13]	Bacteria	Pseudomonadota	Gammaproteobacteria	Pseudomonadales	Pseudomonadaceae	Pseudomonas	Pseudomonas zeae
		ko00480	R01262	gamma-glutamyltransferase [2.3.2.2]; glutathione gamma-glutamate hydrolase [3.4.19.13]	Bacteria	Pseudomonadota	Gammaproteobacteria	Pseudomonadales	Pseudomonadaceae	Pseudomonas	Pseudomonas monsensis
		ko00480	R01262	gamma-glutamyltransferase [2.3.2.2]; glutathione gamma-glutamate hydrolase [3.4.19.13]	Bacteria	Pseudomonadota	Gammaproteobacteria	Pseudomonadales	Pseudomonadaceae	Pseudomonas	Pseudomonas campi
		ko00480	R01262	gamma-glutamyltransferase [2.3.2.2]; glutathione gamma-glutamate hydrolase [3.4.19.13]	Bacteria	Pseudomonadota	Gammaproteobacteria	Pseudomonadales	Pseudomonadaceae	Pseudomonas	Pseudomonas sessilinigenes
		ko00480	R01262	gamma-glutamyltransferase [2.3.2.2]; glutathione gamma-glutamate hydrolase [3.4.19.13]	Bacteria	Pseudomonadota	Gammaproteobacteria	Pseudomonadales	Pseudomonadaceae	Pseudomonas	Pseudomonas piscis
		ko00480	R01262	gamma-glutamyltransferase [2.3.2.2]; glutathione gamma-glutamate hydrolase [3.4.19.13]	Bacteria	Pseudomonadota	Gammaproteobacteria	Pseudomonadales	Pseudomonadaceae	Pseudomonas	Pseudomonas vanderleydeniana
		ko00480	R01262	gamma-glutamyltransferase [2.3.2.2]; glutathione gamma-glutamate hydrolase [3.4.19.13]	Bacteria	Pseudomonadota	Gammaproteobacteria	Pseudomonadales	Pseudomonadaceae	Pseudomonas	Pseudomonas tritici
		ko00480	R01262	gamma-glutamyltransferase [2.3.2.2]; glutathione gamma-glutamate hydrolase [3.4.19.13]	Bacteria	Pseudomonadota	Gammaproteobacteria	Pseudomonadales	Pseudomonadaceae	Pseudomonas	Pseudomonas xanthosomatis
		ko00480	R01262	gamma-glutamyltransferase [2.3.2.2]; glutathione gamma-glutamate hydrolase [3.4.19.13]	Bacteria	Pseudomonadota	Gammaproteobacteria	Pseudomonadales	Pseudomonadaceae	Pseudomonas	Pseudomonas salmasensis
		ko00480	R01262	gamma-glutamyltransferase [2.3.2.2]; glutathione gamma-glutamate hydrolase [3.4.19.13]	Bacteria	Pseudomonadota	Gammaproteobacteria	Pseudomonadales	Pseudomonadaceae	Pseudomonas	Pseudomonas tensinigenes
		ko00480	R01262	gamma-glutamyltransferase [2.3.2.2]; glutathione gamma-glutamate hydrolase [3.4.19.13]	Bacteria	Pseudomonadota	Gammaproteobacteria	Pseudomonadales	Pseudomonadaceae	Pseudomonas	Pseudomonas qingdaonensis
		ko00480	R01262	gamma-glutamyltransferase [2.3.2.2]; glutathione gamma-glutamate hydrolase [3.4.19.13]	Bacteria	Pseudomonadota	Gammaproteobacteria	Pseudomonadales	Pseudomonadaceae	Pseudomonas	Pseudomonas shahriarae
		ko00480	R01262	gamma-glutamyltransferase [2.3.2.2]; glutathione gamma-glutamate hydrolase [3.4.19.13]	Bacteria	Pseudomonadota	Gammaproteobacteria	Pseudomonadales	Pseudomonadaceae	Pseudomonas	Pseudomonas xantholysinigenes
		ko00480	R01262	gamma-glutamyltransferase [2.3.2.2]; glutathione gamma-glutamate hydrolase [3.4.19.13]	Bacteria	Pseudomonadota	Gammaproteobacteria	Pseudomonadales	Pseudomonadaceae	Pseudomonas	Pseudomonas hamedanensis
		ko00480	R01262	gamma-glutamyltransferase [2.3.2.2]; glutathione gamma-glutamate hydrolase [3.4.19.13]	Bacteria	Pseudomonadota	Gammaproteobacteria	Pseudomonadales	Pseudomonadaceae	Pseudomonas	Pseudomonas promysalinigenes
		ko00480	R01262	gamma-glutamyltransferase [2.3.2.2]; glutathione gamma-glutamate hydrolase [3.4.19.13]	Bacteria	Pseudomonadota	Gammaproteobacteria	Pseudomonadales	Pseudomonadaceae	Pseudomonas	Pseudomonas anuradhapurensis
		ko00480	R01262	gamma-glutamyltransferase [2.3.2.2]; glutathione gamma-glutamate hydrolase [3.4.19.13]	Bacteria	Pseudomonadota	Gammaproteobacteria	Pseudomonadales	Pseudomonadaceae	Pseudomonas	Pseudomonas asgharzadehiana
		ko00480	R01262	gamma-glutamyltransferase [2.3.2.2]; glutathione gamma-glutamate hydrolase [3.4.19.13]	Bacteria	Pseudomonadota	Gammaproteobacteria	Pseudomonadales	Pseudomonadaceae	Pseudomonas	Pseudomonas fakonensis
		ko00480	R01262	gamma-glutamyltransferase [2.3.2.2]; glutathione gamma-glutamate hydrolase [3.4.19.13]	Bacteria	Pseudomonadota	Gammaproteobacteria	Pseudomonadales	Pseudomonadaceae	Pseudomonas	Pseudomonas muyukensis
		ko00480	R01262	gamma-glutamyltransferase [2.3.2.2]; glutathione gamma-glutamate hydrolase [3.4.19.13]	Bacteria	Pseudomonadota	Gammaproteobacteria	Pseudomonadales	Pseudomonadaceae	Pseudomonas	Pseudomonas maumuensis
		ko00480	R01262	gamma-glutamyltransferase [2.3.2.2]; glutathione gamma-glutamate hydrolase [3.4.19.13]	Bacteria	Pseudomonadota	Gammaproteobacteria	Pseudomonadales	Pseudomonadaceae	Pseudomonas	Pseudomonas azerbaijanorientalis
		ko00480	R01262	gamma-glutamyltransferase [2.3.2.2]; glutathione gamma-glutamate hydrolase [3.4.19.13]	Bacteria	Pseudomonadota	Gammaproteobacteria	Pseudomonadales	Pseudomonadaceae	Pseudomonas	Pseudomonas alvandae
		ko00480	R01262	gamma-glutamyltransferase [2.3.2.2]; glutathione gamma-glutamate hydrolase [3.4.19.13]	Bacteria	Pseudomonadota	Gammaproteobacteria	Pseudomonadales	Pseudomonadaceae	Pseudomonas	Pseudomonas oryziphila
		ko00480	R01262	gamma-glutamyltransferase [2.3.2.2]; glutathione gamma-glutamate hydrolase [3.4.19.13]	Bacteria	Pseudomonadota	Gammaproteobacteria	Pseudomonadales	Pseudomonadaceae	Pseudomonas	Pseudomonas wenzhouensis
		ko00480	R01262	gamma-glutamyltransferase [2.3.2.2]; glutathione gamma-glutamate hydrolase [3.4.19.13]	Bacteria	Pseudomonadota	Gammaproteobacteria	Pseudomonadales	Pseudomonadaceae	Pseudomonas	Pseudomonas tructae
		ko00480	R01262	gamma-glutamyltransferase [2.3.2.2]; glutathione gamma-glutamate hydrolase [3.4.19.13]	Bacteria	Pseudomonadota	Gammaproteobacteria	Pseudomonadales	Pseudomonadaceae	Pseudomonas	Pseudomonas tohonis
		ko00480	R01262	gamma-glutamyltransferase [2.3.2.2]; glutathione gamma-glutamate hydrolase [3.4.19.13]	Bacteria	Pseudomonadota	Gammaproteobacteria	Pseudomonadales	Pseudomonadaceae	Pseudomonas	Pseudomonas iranensis
		ko00480	R01262	gamma-glutamyltransferase [2.3.2.2]; glutathione gamma-glutamate hydrolase [3.4.19.13]	Bacteria	Pseudomonadota	Gammaproteobacteria	Pseudomonadales	Pseudomonadaceae	Pseudomonas	Pseudomonas wayambapalatensis
		ko00480	R01262	gamma-glutamyltransferase [2.3.2.2]; glutathione gamma-glutamate hydrolase [3.4.19.13]	Bacteria	Pseudomonadota	Gammaproteobacteria	Pseudomonadales	Pseudomonadaceae	Pseudomonas	Pseudomonas taetrolens
		ko00480	R01262	gamma-glutamyltransferase [2.3.2.2]; glutathione gamma-glutamate hydrolase [3.4.19.13]	Bacteria	Pseudomonadota	Gammaproteobacteria	Pseudomonadales	Pseudomonadaceae	Pseudomonas	Pseudomonas germanica
		ko00480	R01262	gamma-glutamyltransferase [2.3.2.2]; glutathione gamma-glutamate hydrolase [3.4.19.13]	Bacteria	Pseudomonadota	Gammaproteobacteria	Pseudomonadales	Pseudomonadaceae	Pseudomonas	Pseudomonas cavernae
		ko00480	R01262	gamma-glutamyltransferase [2.3.2.2]; glutathione gamma-glutamate hydrolase [3.4.19.13]	Bacteria	Pseudomonadota	Gammaproteobacteria	Pseudomonadales	Pseudomonadaceae	Pseudomonas	Pseudomonas juntendi
		ko00480	R01262	gamma-glutamyltransferase [2.3.2.2]; glutathione gamma-glutamate hydrolase [3.4.19.13]	Bacteria	Pseudomonadota	Gammaproteobacteria	Pseudomonadales	Pseudomonadaceae	Pseudomonas	Pseudomonas hydrolytica
		ko00480	R01262	gamma-glutamyltransferase [2.3.2.2]; glutathione gamma-glutamate hydrolase [3.4.19.13]	Bacteria	Pseudomonadota	Gammaproteobacteria	Pseudomonadales	Pseudomonadaceae	Pseudomonas	Pseudomonas phenolilytica
		ko00480	R01262	gamma-glutamyltransferase [2.3.2.2]; glutathione gamma-glutamate hydrolase [3.4.19.13]	Bacteria	Pseudomonadota	Gammaproteobacteria	Pseudomonadales	Pseudomonadaceae	Pseudomonas	Pseudomonas izuensis
		ko00480	R01262	gamma-glutamyltransferase [2.3.2.2]; glutathione gamma-glutamate hydrolase [3.4.19.13]	Bacteria	Pseudomonadota	Gammaproteobacteria	Pseudomonadales	Pseudomonadaceae	Pseudomonas	Pseudomonas pergaminensis
		ko00480	R01262	gamma-glutamyltransferase [2.3.2.2]; glutathione gamma-glutamate hydrolase [3.4.19.13]	Bacteria	Pseudomonadota	Gammaproteobacteria	Pseudomonadales	Pseudomonadaceae	Pseudomonas	Pseudomonas siliginis
		ko00480	R01262	gamma-glutamyltransferase [2.3.2.2]; glutathione gamma-glutamate hydrolase [3.4.19.13]	Bacteria	Pseudomonadota	Gammaproteobacteria	Pseudomonadales	Pseudomonadaceae	Pseudomonas	Pseudomonas sichuanensis
		ko00480	R01262	gamma-glutamyltransferase [2.3.2.2]; glutathione gamma-glutamate hydrolase [3.4.19.13]	Bacteria	Pseudomonadota	Gammaproteobacteria	Pseudomonadales	Pseudomonadaceae	Pseudomonas	Pseudomonas fitomaticsae
		ko00480	R01262	gamma-glutamyltransferase [2.3.2.2]; glutathione gamma-glutamate hydrolase [3.4.19.13]	Bacteria	Pseudomonadota	Gammaproteobacteria	Pseudomonadales	Pseudomonadaceae	Pseudomonas	Pseudomonas asiatica
		ko00480	R01262	gamma-glutamyltransferase [2.3.2.2]; glutathione gamma-glutamate hydrolase [3.4.19.13]	Bacteria	Pseudomonadota	Gammaproteobacteria	Pseudomonadales	Pseudomonadaceae	Pseudomonas	Pseudomonas kermanshahensis
		ko00480	R01262	gamma-glutamyltransferase [2.3.2.2]; glutathione gamma-glutamate hydrolase [3.4.19.13]	Bacteria	Pseudomonadota	Gammaproteobacteria	Pseudomonadales	Pseudomonadaceae	Pseudomonas	Pseudomonas nunensis
		ko00480	R01262	gamma-glutamyltransferase [2.3.2.2]; glutathione gamma-glutamate hydrolase [3.4.19.13]	Bacteria	Pseudomonadota	Gammaproteobacteria	Pseudomonadales	Pseudomonadaceae	Pseudomonas	Pseudomonas solani
		ko00480	R01262	gamma-glutamyltransferase [2.3.2.2]; glutathione gamma-glutamate hydrolase [3.4.19.13]	Bacteria	Pseudomonadota	Gammaproteobacteria	Pseudomonadales	Pseudomonadaceae	Pseudomonas	Pseudomonas taiwanensis
		ko00480	R01262	gamma-glutamyltransferase [2.3.2.2]; glutathione gamma-glutamate hydrolase [3.4.19.13]	Bacteria	Pseudomonadota	Gammaproteobacteria	Pseudomonadales	Pseudomonadaceae	Pseudomonas	Pseudomonas kurunegalensis
		ko00480	R01262	gamma-glutamyltransferase [2.3.2.2]; glutathione gamma-glutamate hydrolase [3.4.19.13]	Bacteria	Pseudomonadota	Gammaproteobacteria	Pseudomonadales	Pseudomonadaceae	Pseudomonas	Pseudomonas kielensis
		ko00480	R01262	gamma-glutamyltransferase [2.3.2.2]; glutathione gamma-glutamate hydrolase [3.4.19.13]	Bacteria	Pseudomonadota	Gammaproteobacteria	Pseudomonadales	Pseudomonadaceae	Pseudomonas	Pseudomonas hygromyciniae
		ko00480	R01262	gamma-glutamyltransferase [2.3.2.2]; glutathione gamma-glutamate hydrolase [3.4.19.13]	Bacteria	Pseudomonadota	Gammaproteobacteria	Pseudomonadales	Pseudomonadaceae	Pseudomonas	Pseudomonas hormoni
		ko00480	R01262	gamma-glutamyltransferase [2.3.2.2]; glutathione gamma-glutamate hydrolase [3.4.19.13]	Bacteria	Pseudomonadota	Gammaproteobacteria	Pseudomonadales	Pseudomonadaceae	Pseudomonas	Pseudomonas chengduensis
		ko00480	R01262	gamma-glutamyltransferase [2.3.2.2]; glutathione gamma-glutamate hydrolase [3.4.19.13]	Bacteria	Pseudomonadota	Gammaproteobacteria	Pseudomonadales	Pseudomonadaceae	Pseudomonas	Pseudomonas cucumis
		ko00480	R01262	gamma-glutamyltransferase [2.3.2.2]; glutathione gamma-glutamate hydrolase [3.4.19.13]	Bacteria	Pseudomonadota	Gammaproteobacteria	Pseudomonadales	Pseudomonadaceae	Pseudomonas	Pseudomonas triclosanedens
		ko00480	R01262	gamma-glutamyltransferase [2.3.2.2]; glutathione gamma-glutamate hydrolase [3.4.19.13]	Bacteria	Pseudomonadota	Gammaproteobacteria	Pseudomonadales	Pseudomonadaceae	Pseudomonas	Pseudomonas palleroniana
		ko00480	R01262	gamma-glutamyltransferase [2.3.2.2]; glutathione gamma-glutamate hydrolase [3.4.19.13]	Bacteria	Pseudomonadota	Gammaproteobacteria	Pseudomonadales	Pseudomonadaceae	Pseudomonas	Pseudomonas phytophila
		ko00480	R01262	gamma-glutamyltransferase [2.3.2.2]; glutathione gamma-glutamate hydrolase [3.4.19.13]	Bacteria	Pseudomonadota	Gammaproteobacteria	Pseudomonadales	Pseudomonadaceae	Pseudomonas	Pseudomonas rhizophila
		ko00480	R01262	gamma-glutamyltransferase [2.3.2.2]; glutathione gamma-glutamate hydrolase [3.4.19.13]	Bacteria	Pseudomonadota	Gammaproteobacteria	Pseudomonadales	Pseudomonadaceae	Pseudomonas	Pseudomonas sp. JY-Q
		ko00480	R01262	gamma-glutamyltransferase [2.3.2.2]; glutathione gamma-glutamate hydrolase [3.4.19.13]	Bacteria	Pseudomonadota	Gammaproteobacteria	Pseudomonadales	Pseudomonadaceae	Pseudomonas	Pseudomonas sp. KUIN-1
		ko00480	R01262	gamma-glutamyltransferase [2.3.2.2]; glutathione gamma-glutamate hydrolase [3.4.19.13]	Bacteria	Pseudomonadota	Gammaproteobacteria	Pseudomonadales	Pseudomonadaceae	Pseudomonas	Pseudomonas sp. HS6
		ko00480	R01262	gamma-glutamyltransferase [2.3.2.2]; glutathione gamma-glutamate hydrolase [3.4.19.13]	Bacteria	Pseudomonadota	Gammaproteobacteria	Pseudomonadales	Pseudomonadaceae	Pseudomonas	Pseudomonas hefeiensis
		ko00480	R01262	gamma-glutamyltransferase [2.3.2.2]; glutathione gamma-glutamate hydrolase [3.4.19.13]	Bacteria	Pseudomonadota	Gammaproteobacteria	Pseudomonadales	Pseudomonadaceae	Pseudomonas	Pseudomonas sp. LPH1
		ko00480	R01262	gamma-glutamyltransferase [2.3.2.2]; glutathione gamma-glutamate hydrolase [3.4.19.13]	Bacteria	Pseudomonadota	Gammaproteobacteria	Pseudomonadales	Pseudomonadaceae	Pseudomonas	Pseudomonas serboccidentalis
		ko00480	R01262	gamma-glutamyltransferase [2.3.2.2]; glutathione gamma-glutamate hydrolase [3.4.19.13]	Bacteria	Pseudomonadota	Gammaproteobacteria	Pseudomonadales	Pseudomonadaceae	Pseudomonas	Pseudomonas sp. NC02
		ko00480	R01262	gamma-glutamyltransferase [2.3.2.2]; glutathione gamma-glutamate hydrolase [3.4.19.13]	Bacteria	Pseudomonadota	Gammaproteobacteria	Pseudomonadales	Pseudomonadaceae	Pseudomonas	Pseudomonas fortuita
L-Glutamic acid	C00025	ko00480	R00894	glutamate---cysteine ligase [6.3.2.2]	Bacteria	Pseudomonadota	Gammaproteobacteria	Pseudomonadales	Pseudomonadaceae	Pseudomonas	Pseudomonas aeruginosa
		ko00480	R00894	glutamate---cysteine ligase [6.3.2.2]	Bacteria	Pseudomonadota	Gammaproteobacteria	Pseudomonadales	Pseudomonadaceae	Pseudomonas	Pseudomonas mendocina
		ko00480	R00894	glutamate---cysteine ligase [6.3.2.2]	Bacteria	Pseudomonadota	Gammaproteobacteria	Pseudomonadales	Pseudomonadaceae	Pseudomonas	Pseudomonas resinovorans
		ko00480	R00894	glutamate---cysteine ligase [6.3.2.2]	Bacteria	Pseudomonadota	Gammaproteobacteria	Pseudomonadales	Pseudomonadaceae	Pseudomonas	Pseudomonas oleovorans
		ko00480	R00894	glutamate---cysteine ligase [6.3.2.2]	Bacteria	Pseudomonadota	Gammaproteobacteria	Pseudomonadales	Pseudomonadaceae	Pseudomonas	Pseudomonas furukawaii
		ko00480	R00894	glutamate---cysteine ligase [6.3.2.2]	Bacteria	Pseudomonadota	Gammaproteobacteria	Pseudomonadales	Pseudomonadaceae	Pseudomonas	Pseudomonas alcaligenes
		ko00480	R00894	glutamate---cysteine ligase [6.3.2.2]	Bacteria	Pseudomonadota	Gammaproteobacteria	Pseudomonadales	Pseudomonadaceae	Pseudomonas	Pseudomonas citronellolis
		ko00480	R00894	glutamate---cysteine ligase [6.3.2.2]	Bacteria	Pseudomonadota	Gammaproteobacteria	Pseudomonadales	Pseudomonadaceae	Pseudomonas	Pseudomonas multiresinivorans
		ko00480	R00894	glutamate---cysteine ligase [6.3.2.2]	Bacteria	Pseudomonadota	Gammaproteobacteria	Pseudomonadales	Pseudomonadaceae	Pseudomonas	Pseudomonas nitroreducens
		ko00480	R00894	glutamate---cysteine ligase [6.3.2.2]	Bacteria	Pseudomonadota	Gammaproteobacteria	Pseudomonadales	Pseudomonadaceae	Pseudomonas	Pseudomonas paraeruginosa
		ko00480	R00894	glutamate---cysteine ligase [6.3.2.2]	Bacteria	Pseudomonadota	Gammaproteobacteria	Pseudomonadales	Pseudomonadaceae	Pseudomonas	Pseudomonas putida
		ko00480	R00894	glutamate---cysteine ligase [6.3.2.2]	Bacteria	Pseudomonadota	Gammaproteobacteria	Pseudomonadales	Pseudomonadaceae	Pseudomonas	Pseudomonas fulva
		ko00480	R00894	glutamate---cysteine ligase [6.3.2.2]	Bacteria	Pseudomonadota	Gammaproteobacteria	Pseudomonadales	Pseudomonadaceae	Pseudomonas	Pseudomonas monteilii
		ko00480	R00894	glutamate---cysteine ligase [6.3.2.2]	Bacteria	Pseudomonadota	Gammaproteobacteria	Pseudomonadales	Pseudomonadaceae	Pseudomonas	Pseudomonas plecoglossicida
		ko00480	R00894	glutamate---cysteine ligase [6.3.2.2]	Bacteria	Pseudomonadota	Gammaproteobacteria	Pseudomonadales	Pseudomonadaceae	Pseudomonas	Pseudomonas oryzihabitans
		ko00480	R00894	glutamate---cysteine ligase [6.3.2.2]	Bacteria	Pseudomonadota	Gammaproteobacteria	Pseudomonadales	Pseudomonadaceae	Pseudomonas	Pseudomonas mosselii
		ko00480	R00894	glutamate---cysteine ligase [6.3.2.2]	Bacteria	Pseudomonadota	Gammaproteobacteria	Pseudomonadales	Pseudomonadaceae	Pseudomonas	Pseudomonas alloputida
		ko00480	R00894	glutamate---cysteine ligase [6.3.2.2]	Bacteria	Pseudomonadota	Gammaproteobacteria	Pseudomonadales	Pseudomonadaceae	Pseudomonas	Pseudomonas inefficax
		ko00480	R00894	glutamate---cysteine ligase [6.3.2.2]	Bacteria	Pseudomonadota	Gammaproteobacteria	Pseudomonadales	Pseudomonadaceae	Pseudomonas	Pseudomonas soli
		ko00480	R00894	glutamate---cysteine ligase [6.3.2.2]	Bacteria	Pseudomonadota	Gammaproteobacteria	Pseudomonadales	Pseudomonadaceae	Pseudomonas	Pseudomonas syringae group genomosp. 3
		ko00480	R00894	glutamate---cysteine ligase [6.3.2.2]	Bacteria	Pseudomonadota	Gammaproteobacteria	Pseudomonadales	Pseudomonadaceae	Pseudomonas	Pseudomonas syringae
		ko00480	R00894	glutamate---cysteine ligase [6.3.2.2]	Bacteria	Pseudomonadota	Gammaproteobacteria	Pseudomonadales	Pseudomonadaceae	Pseudomonas	Pseudomonas savastanoi
		ko00480	R00894	glutamate---cysteine ligase [6.3.2.2]	Bacteria	Pseudomonadota	Gammaproteobacteria	Pseudomonadales	Pseudomonadaceae	Pseudomonas	Pseudomonas amygdali
		ko00480	R00894	glutamate---cysteine ligase [6.3.2.2]	Bacteria	Pseudomonadota	Gammaproteobacteria	Pseudomonadales	Pseudomonadaceae	Pseudomonas	Pseudomonas cichorii
		ko00480	R00894	glutamate---cysteine ligase [6.3.2.2]	Bacteria	Pseudomonadota	Gammaproteobacteria	Pseudomonadales	Pseudomonadaceae	Pseudomonas	Pseudomonas avellanae
		ko00480	R00894	glutamate---cysteine ligase [6.3.2.2]	Bacteria	Pseudomonadota	Gammaproteobacteria	Pseudomonadales	Pseudomonadaceae	Pseudomonas	Pseudomonas viridiflava
		ko00480	R00894	glutamate---cysteine ligase [6.3.2.2]	Bacteria	Pseudomonadota	Gammaproteobacteria	Pseudomonadales	Pseudomonadaceae	Pseudomonas	Pseudomonas cannabina
		ko00480	R00894	glutamate---cysteine ligase [6.3.2.2]	Bacteria	Pseudomonadota	Gammaproteobacteria	Pseudomonadales	Pseudomonadaceae	Pseudomonas	Pseudomonas coronafaciens
		ko00480	R00894	glutamate---cysteine ligase [6.3.2.2]	Bacteria	Pseudomonadota	Gammaproteobacteria	Pseudomonadales	Pseudomonadaceae	Pseudomonas	Pseudomonas tremae
		ko00480	R00894	glutamate---cysteine ligase [6.3.2.2]	Bacteria	Pseudomonadota	Gammaproteobacteria	Pseudomonadales	Pseudomonadaceae	Pseudomonas	Pseudomonas syringae group genomosp. 7
		ko00480	R00894	glutamate---cysteine ligase [6.3.2.2]	Bacteria	Pseudomonadota	Gammaproteobacteria	Pseudomonadales	Pseudomonadaceae	Pseudomonas	Pseudomonas asturiensis
		ko00480	R00894	glutamate---cysteine ligase [6.3.2.2]	Bacteria	Pseudomonadota	Gammaproteobacteria	Pseudomonadales	Pseudomonadaceae	Pseudomonas	Pseudomonas lijiangensis
		ko00480	R00894	glutamate---cysteine ligase [6.3.2.2]	Bacteria	Pseudomonadota	Gammaproteobacteria	Pseudomonadales	Pseudomonadaceae	Pseudomonas	Pseudomonas protegens
		ko00480	R00894	glutamate---cysteine ligase [6.3.2.2]	Bacteria	Pseudomonadota	Gammaproteobacteria	Pseudomonadales	Pseudomonadaceae	Pseudomonas	Pseudomonas ogarae
		ko00480	R00894	glutamate---cysteine ligase [6.3.2.2]	Bacteria	Pseudomonadota	Gammaproteobacteria	Pseudomonadales	Pseudomonadaceae	Pseudomonas	Pseudomonas fluorescens
		ko00480	R00894	glutamate---cysteine ligase [6.3.2.2]	Bacteria	Pseudomonadota	Gammaproteobacteria	Pseudomonadales	Pseudomonadaceae	Pseudomonas	Pseudomonas poae
		ko00480	R00894	glutamate---cysteine ligase [6.3.2.2]	Bacteria	Pseudomonadota	Gammaproteobacteria	Pseudomonadales	Pseudomonadaceae	Pseudomonas	Pseudomonas synxantha
		ko00480	R00894	glutamate---cysteine ligase [6.3.2.2]	Bacteria	Pseudomonadota	Gammaproteobacteria	Pseudomonadales	Pseudomonadaceae	Pseudomonas	Pseudomonas mandelii
		ko00480	R00894	glutamate---cysteine ligase [6.3.2.2]	Bacteria	Pseudomonadota	Gammaproteobacteria	Pseudomonadales	Pseudomonadaceae	Pseudomonas	Pseudomonas trivialis
		ko00480	R00894	glutamate---cysteine ligase [6.3.2.2]	Bacteria	Pseudomonadota	Gammaproteobacteria	Pseudomonadales	Pseudomonadaceae	Pseudomonas	Pseudomonas corrugata
		ko00480	R00894	glutamate---cysteine ligase [6.3.2.2]	Bacteria	Pseudomonadota	Gammaproteobacteria	Pseudomonadales	Pseudomonadaceae	Pseudomonas	Pseudomonas veronii
		ko00480	R00894	glutamate---cysteine ligase [6.3.2.2]	Bacteria	Pseudomonadota	Gammaproteobacteria	Pseudomonadales	Pseudomonadaceae	Pseudomonas	Pseudomonas azotoformans
		ko00480	R00894	glutamate---cysteine ligase [6.3.2.2]	Bacteria	Pseudomonadota	Gammaproteobacteria	Pseudomonadales	Pseudomonadaceae	Pseudomonas	Pseudomonas orientalis
		ko00480	R00894	glutamate---cysteine ligase [6.3.2.2]	Bacteria	Pseudomonadota	Gammaproteobacteria	Pseudomonadales	Pseudomonadaceae	Pseudomonas	Pseudomonas rhodesiae
		ko00480	R00894	glutamate---cysteine ligase [6.3.2.2]	Bacteria	Pseudomonadota	Gammaproteobacteria	Pseudomonadales	Pseudomonadaceae	Pseudomonas	Pseudomonas mediterranea
		ko00480	R00894	glutamate---cysteine ligase [6.3.2.2]	Bacteria	Pseudomonadota	Gammaproteobacteria	Pseudomonadales	Pseudomonadaceae	Pseudomonas	Pseudomonas koreensis
		ko00480	R00894	glutamate---cysteine ligase [6.3.2.2]	Bacteria	Pseudomonadota	Gammaproteobacteria	Pseudomonadales	Pseudomonadaceae	Pseudomonas	Pseudomonas mucidolens
		ko00480	R00894	glutamate---cysteine ligase [6.3.2.2]	Bacteria	Pseudomonadota	Gammaproteobacteria	Pseudomonadales	Pseudomonadaceae	Pseudomonas	Pseudomonas tolaasii
		ko00480	R00894	glutamate---cysteine ligase [6.3.2.2]	Bacteria	Pseudomonadota	Gammaproteobacteria	Pseudomonadales	Pseudomonadaceae	Pseudomonas	Pseudomonas marginalis
		ko00480	R00894	glutamate---cysteine ligase [6.3.2.2]	Bacteria	Pseudomonadota	Gammaproteobacteria	Pseudomonadales	Pseudomonadaceae	Pseudomonas	Pseudomonas simiae
		ko00480	R00894	glutamate---cysteine ligase [6.3.2.2]	Bacteria	Pseudomonadota	Gammaproteobacteria	Pseudomonadales	Pseudomonadaceae	Pseudomonas	Pseudomonas lurida
		ko00480	R00894	glutamate---cysteine ligase [6.3.2.2]	Bacteria	Pseudomonadota	Gammaproteobacteria	Pseudomonadales	Pseudomonadaceae	Pseudomonas	Pseudomonas entomophila
		ko00480	R00894	glutamate---cysteine ligase [6.3.2.2]	Bacteria	Pseudomonadota	Gammaproteobacteria	Pseudomonadales	Pseudomonadaceae	Pseudomonas	Pseudomonas luteola
		ko00480	R00894	glutamate---cysteine ligase [6.3.2.2]	Bacteria	Pseudomonadota	Gammaproteobacteria	Pseudomonadales	Pseudomonadaceae	Pseudomonas	Pseudomonas brassicacearum
		ko00480	R00894	glutamate---cysteine ligase [6.3.2.2]	Bacteria	Pseudomonadota	Gammaproteobacteria	Pseudomonadales	Pseudomonadaceae	Pseudomonas	Pseudomonas sp. UW4
		ko00480	R00894	glutamate---cysteine ligase [6.3.2.2]	Bacteria	Pseudomonadota	Gammaproteobacteria	Pseudomonadales	Pseudomonadaceae	Pseudomonas	Pseudomonas sp. ATCC 13867
		ko00480	R00894	glutamate---cysteine ligase [6.3.2.2]	Bacteria	Pseudomonadota	Gammaproteobacteria	Pseudomonadales	Pseudomonadaceae	Pseudomonas	Pseudomonas sp. VLB120
		ko00480	R00894	glutamate---cysteine ligase [6.3.2.2]	Bacteria	Pseudomonadota	Gammaproteobacteria	Pseudomonadales	Pseudomonadaceae	Pseudomonas	Pseudomonas sp. TKP
		ko00480	R00894	glutamate---cysteine ligase [6.3.2.2]	Bacteria	Pseudomonadota	Gammaproteobacteria	Pseudomonadales	Pseudomonadaceae	Pseudomonas	Pseudomonas knackmussii
		ko00480	R00894	glutamate---cysteine ligase [6.3.2.2]	Bacteria	Pseudomonadota	Gammaproteobacteria	Pseudomonadales	Pseudomonadaceae	Pseudomonas	Pseudomonas chlororaphis
		ko00480	R00894	glutamate---cysteine ligase [6.3.2.2]	Bacteria	Pseudomonadota	Gammaproteobacteria	Pseudomonadales	Pseudomonadaceae	Pseudomonas	Pseudomonas fragi
		ko00480	R00894	glutamate---cysteine ligase [6.3.2.2]	Bacteria	Pseudomonadota	Gammaproteobacteria	Pseudomonadales	Pseudomonadaceae	Pseudomonas	Pseudomonas lundensis
		ko00480	R00894	glutamate---cysteine ligase [6.3.2.2]	Bacteria	Pseudomonadota	Gammaproteobacteria	Pseudomonadales	Pseudomonadaceae	Pseudomonas	Pseudomonas alkylphenolica
		ko00480	R00894	glutamate---cysteine ligase [6.3.2.2]	Bacteria	Pseudomonadota	Gammaproteobacteria	Pseudomonadales	Pseudomonadaceae	Pseudomonas	Pseudomonas rhizosphaerae
		ko00480	R00894	glutamate---cysteine ligase [6.3.2.2]	Bacteria	Pseudomonadota	Gammaproteobacteria	Pseudomonadales	Pseudomonadaceae	Pseudomonas	Pseudomonas cremoricolorata
		ko00480	R00894	glutamate---cysteine ligase [6.3.2.2]	Bacteria	Pseudomonadota	Gammaproteobacteria	Pseudomonadales	Pseudomonadaceae	Pseudomonas	Pseudomonas parafulva
		ko00480	R00894	glutamate---cysteine ligase [6.3.2.2]	Bacteria	Pseudomonadota	Gammaproteobacteria	Pseudomonadales	Pseudomonadaceae	Pseudomonas	Pseudomonas sp. StFLB209
		ko00480	R00894	glutamate---cysteine ligase [6.3.2.2]	Bacteria	Pseudomonadota	Gammaproteobacteria	Pseudomonadales	Pseudomonadaceae	Pseudomonas	Pseudomonas sp. MRSN 12121
		ko00480	R00894	glutamate---cysteine ligase [6.3.2.2]	Bacteria	Pseudomonadota	Gammaproteobacteria	Pseudomonadales	Pseudomonadaceae	Pseudomonas	Pseudomonas sp. CCOS 191
		ko00480	R00894	glutamate---cysteine ligase [6.3.2.2]	Bacteria	Pseudomonadota	Gammaproteobacteria	Pseudomonadales	Pseudomonadaceae	Pseudomonas	Pseudomonas versuta
		ko00480	R00894	glutamate---cysteine ligase [6.3.2.2]	Bacteria	Pseudomonadota	Gammaproteobacteria	Pseudomonadales	Pseudomonadaceae	Pseudomonas	Pseudomonas sp. Os17
		ko00480	R00894	glutamate---cysteine ligase [6.3.2.2]	Bacteria	Pseudomonadota	Gammaproteobacteria	Pseudomonadales	Pseudomonadaceae	Pseudomonas	Pseudomonas frederiksbergensis
		ko00480	R00894	glutamate---cysteine ligase [6.3.2.2]	Bacteria	Pseudomonadota	Gammaproteobacteria	Pseudomonadales	Pseudomonadaceae	Pseudomonas	Pseudomonas antarctica
		ko00480	R00894	glutamate---cysteine ligase [6.3.2.2]	Bacteria	Pseudomonadota	Gammaproteobacteria	Pseudomonadales	Pseudomonadaceae	Pseudomonas	Pseudomonas sp. TCU-HL1
		ko00480	R00894	glutamate---cysteine ligase [6.3.2.2]	Bacteria	Pseudomonadota	Gammaproteobacteria	Pseudomonadales	Pseudomonadaceae	Pseudomonas	Pseudomonas silesiensis
		ko00480	R00894	glutamate---cysteine ligase [6.3.2.2]	Bacteria	Pseudomonadota	Gammaproteobacteria	Pseudomonadales	Pseudomonadaceae	Pseudomonas	Pseudomonas yamanorum
		ko00480	R00894	glutamate---cysteine ligase [6.3.2.2]	Bacteria	Pseudomonadota	Gammaproteobacteria	Pseudomonadales	Pseudomonadaceae	Pseudomonas	Candidatus Pseudomonas adelgestsugas
		ko00480	R00894	glutamate---cysteine ligase [6.3.2.2]	Bacteria	Pseudomonadota	Gammaproteobacteria	Pseudomonadales	Pseudomonadaceae	Pseudomonas	Pseudomonas kribbensis
		ko00480	R00894	glutamate---cysteine ligase [6.3.2.2]	Bacteria	Pseudomonadota	Gammaproteobacteria	Pseudomonadales	Pseudomonadaceae	Pseudomonas	Pseudomonas alcaliphila
		ko00480	R00894	glutamate---cysteine ligase [6.3.2.2]	Bacteria	Pseudomonadota	Gammaproteobacteria	Pseudomonadales	Pseudomonadaceae	Pseudomonas	Pseudomonas umsongensis
		ko00480	R00894	glutamate---cysteine ligase [6.3.2.2]	Bacteria	Pseudomonadota	Gammaproteobacteria	Pseudomonadales	Pseudomonadaceae	Pseudomonas	Pseudomonas otitidis
		ko00480	R00894	glutamate---cysteine ligase [6.3.2.2]	Bacteria	Pseudomonadota	Gammaproteobacteria	Pseudomonadales	Pseudomonadaceae	Pseudomonas	Pseudomonas graminis
		ko00480	R00894	glutamate---cysteine ligase [6.3.2.2]	Bacteria	Pseudomonadota	Gammaproteobacteria	Pseudomonadales	Pseudomonadaceae	Pseudomonas	Pseudomonas psychrophila
		ko00480	R00894	glutamate---cysteine ligase [6.3.2.2]	Bacteria	Pseudomonadota	Gammaproteobacteria	Pseudomonadales	Pseudomonadaceae	Pseudomonas	Pseudomonas glycinae
		ko00480	R00894	glutamate---cysteine ligase [6.3.2.2]	Bacteria	Pseudomonadota	Gammaproteobacteria	Pseudomonadales	Pseudomonadaceae	Pseudomonas	Pseudomonas lalkuanensis
		ko00480	R00894	glutamate---cysteine ligase [6.3.2.2]	Bacteria	Pseudomonadota	Gammaproteobacteria	Pseudomonadales	Pseudomonadaceae	Pseudomonas	Pseudomonas sediminis
		ko00480	R00894	glutamate---cysteine ligase [6.3.2.2]	Bacteria	Pseudomonadota	Gammaproteobacteria	Pseudomonadales	Pseudomonadaceae	Pseudomonas	Pseudomonas viciae
		ko00480	R00894	glutamate---cysteine ligase [6.3.2.2]	Bacteria	Pseudomonadota	Gammaproteobacteria	Pseudomonadales	Pseudomonadaceae	Pseudomonas	Pseudomonas eucalypticola
		ko00480	R00894	glutamate---cysteine ligase [6.3.2.2]	Bacteria	Pseudomonadota	Gammaproteobacteria	Pseudomonadales	Pseudomonadaceae	Pseudomonas	Pseudomonas bijieensis
		ko00480	R00894	glutamate---cysteine ligase [6.3.2.2]	Bacteria	Pseudomonadota	Gammaproteobacteria	Pseudomonadales	Pseudomonadaceae	Pseudomonas	Pseudomonas khazarica
		ko00480	R00894	glutamate---cysteine ligase [6.3.2.2]	Bacteria	Pseudomonadota	Gammaproteobacteria	Pseudomonadales	Pseudomonadaceae	Pseudomonas	Pseudomonas toyotomiensis
		ko00480	R00894	glutamate---cysteine ligase [6.3.2.2]	Bacteria	Pseudomonadota	Gammaproteobacteria	Pseudomonadales	Pseudomonadaceae	Pseudomonas	Pseudomonas marincola
		ko00480	R00894	glutamate---cysteine ligase [6.3.2.2]	Bacteria	Pseudomonadota	Gammaproteobacteria	Pseudomonadales	Pseudomonadaceae	Pseudomonas	Pseudomonas atacamensis
		ko00480	R00894	glutamate---cysteine ligase [6.3.2.2]	Bacteria	Pseudomonadota	Gammaproteobacteria	Pseudomonadales	Pseudomonadaceae	Pseudomonas	Pseudomonas donghuensis
		ko00480	R00894	glutamate---cysteine ligase [6.3.2.2]	Bacteria	Pseudomonadota	Gammaproteobacteria	Pseudomonadales	Pseudomonadaceae	Pseudomonas	Pseudomonas zeae
		ko00480	R00894	glutamate---cysteine ligase [6.3.2.2]	Bacteria	Pseudomonadota	Gammaproteobacteria	Pseudomonadales	Pseudomonadaceae	Pseudomonas	Pseudomonas monsensis
		ko00480	R00894	glutamate---cysteine ligase [6.3.2.2]	Bacteria	Pseudomonadota	Gammaproteobacteria	Pseudomonadales	Pseudomonadaceae	Pseudomonas	Pseudomonas campi
		ko00480	R00894	glutamate---cysteine ligase [6.3.2.2]	Bacteria	Pseudomonadota	Gammaproteobacteria	Pseudomonadales	Pseudomonadaceae	Pseudomonas	Pseudomonas sessilinigenes
		ko00480	R00894	glutamate---cysteine ligase [6.3.2.2]	Bacteria	Pseudomonadota	Gammaproteobacteria	Pseudomonadales	Pseudomonadaceae	Pseudomonas	Pseudomonas piscis
		ko00480	R00894	glutamate---cysteine ligase [6.3.2.2]	Bacteria	Pseudomonadota	Gammaproteobacteria	Pseudomonadales	Pseudomonadaceae	Pseudomonas	Pseudomonas vanderleydeniana
		ko00480	R00894	glutamate---cysteine ligase [6.3.2.2]	Bacteria	Pseudomonadota	Gammaproteobacteria	Pseudomonadales	Pseudomonadaceae	Pseudomonas	Pseudomonas tritici
		ko00480	R00894	glutamate---cysteine ligase [6.3.2.2]	Bacteria	Pseudomonadota	Gammaproteobacteria	Pseudomonadales	Pseudomonadaceae	Pseudomonas	Pseudomonas xanthosomatis
		ko00480	R00894	glutamate---cysteine ligase [6.3.2.2]	Bacteria	Pseudomonadota	Gammaproteobacteria	Pseudomonadales	Pseudomonadaceae	Pseudomonas	Pseudomonas salmasensis
		ko00480	R00894	glutamate---cysteine ligase [6.3.2.2]	Bacteria	Pseudomonadota	Gammaproteobacteria	Pseudomonadales	Pseudomonadaceae	Pseudomonas	Pseudomonas tensinigenes
		ko00480	R00894	glutamate---cysteine ligase [6.3.2.2]	Bacteria	Pseudomonadota	Gammaproteobacteria	Pseudomonadales	Pseudomonadaceae	Pseudomonas	Pseudomonas qingdaonensis
		ko00480	R00894	glutamate---cysteine ligase [6.3.2.2]	Bacteria	Pseudomonadota	Gammaproteobacteria	Pseudomonadales	Pseudomonadaceae	Pseudomonas	Pseudomonas shahriarae
		ko00480	R00894	glutamate---cysteine ligase [6.3.2.2]	Bacteria	Pseudomonadota	Gammaproteobacteria	Pseudomonadales	Pseudomonadaceae	Pseudomonas	Pseudomonas xantholysinigenes
		ko00480	R00894	glutamate---cysteine ligase [6.3.2.2]	Bacteria	Pseudomonadota	Gammaproteobacteria	Pseudomonadales	Pseudomonadaceae	Pseudomonas	Pseudomonas hamedanensis
		ko00480	R00894	glutamate---cysteine ligase [6.3.2.2]	Bacteria	Pseudomonadota	Gammaproteobacteria	Pseudomonadales	Pseudomonadaceae	Pseudomonas	Pseudomonas promysalinigenes
		ko00480	R00894	glutamate---cysteine ligase [6.3.2.2]	Bacteria	Pseudomonadota	Gammaproteobacteria	Pseudomonadales	Pseudomonadaceae	Pseudomonas	Pseudomonas anuradhapurensis
		ko00480	R00894	glutamate---cysteine ligase [6.3.2.2]	Bacteria	Pseudomonadota	Gammaproteobacteria	Pseudomonadales	Pseudomonadaceae	Pseudomonas	Pseudomonas asgharzadehiana
		ko00480	R00894	glutamate---cysteine ligase [6.3.2.2]	Bacteria	Pseudomonadota	Gammaproteobacteria	Pseudomonadales	Pseudomonadaceae	Pseudomonas	Pseudomonas fakonensis
		ko00480	R00894	glutamate---cysteine ligase [6.3.2.2]	Bacteria	Pseudomonadota	Gammaproteobacteria	Pseudomonadales	Pseudomonadaceae	Pseudomonas	Pseudomonas muyukensis
		ko00480	R00894	glutamate---cysteine ligase [6.3.2.2]	Bacteria	Pseudomonadota	Gammaproteobacteria	Pseudomonadales	Pseudomonadaceae	Pseudomonas	Pseudomonas maumuensis
		ko00480	R00894	glutamate---cysteine ligase [6.3.2.2]	Bacteria	Pseudomonadota	Gammaproteobacteria	Pseudomonadales	Pseudomonadaceae	Pseudomonas	Pseudomonas azerbaijanorientalis
		ko00480	R00894	glutamate---cysteine ligase [6.3.2.2]	Bacteria	Pseudomonadota	Gammaproteobacteria	Pseudomonadales	Pseudomonadaceae	Pseudomonas	Pseudomonas alvandae
		ko00480	R00894	glutamate---cysteine ligase [6.3.2.2]	Bacteria	Pseudomonadota	Gammaproteobacteria	Pseudomonadales	Pseudomonadaceae	Pseudomonas	Pseudomonas oryziphila
		ko00480	R00894	glutamate---cysteine ligase [6.3.2.2]	Bacteria	Pseudomonadota	Gammaproteobacteria	Pseudomonadales	Pseudomonadaceae	Pseudomonas	Pseudomonas wenzhouensis
		ko00480	R00894	glutamate---cysteine ligase [6.3.2.2]	Bacteria	Pseudomonadota	Gammaproteobacteria	Pseudomonadales	Pseudomonadaceae	Pseudomonas	Pseudomonas tructae
		ko00480	R00894	glutamate---cysteine ligase [6.3.2.2]	Bacteria	Pseudomonadota	Gammaproteobacteria	Pseudomonadales	Pseudomonadaceae	Pseudomonas	Pseudomonas tohonis
		ko00480	R00894	glutamate---cysteine ligase [6.3.2.2]	Bacteria	Pseudomonadota	Gammaproteobacteria	Pseudomonadales	Pseudomonadaceae	Pseudomonas	Pseudomonas iranensis
		ko00480	R00894	glutamate---cysteine ligase [6.3.2.2]	Bacteria	Pseudomonadota	Gammaproteobacteria	Pseudomonadales	Pseudomonadaceae	Pseudomonas	Pseudomonas wayambapalatensis
		ko00480	R00894	glutamate---cysteine ligase [6.3.2.2]	Bacteria	Pseudomonadota	Gammaproteobacteria	Pseudomonadales	Pseudomonadaceae	Pseudomonas	Pseudomonas taetrolens
		ko00480	R00894	glutamate---cysteine ligase [6.3.2.2]	Bacteria	Pseudomonadota	Gammaproteobacteria	Pseudomonadales	Pseudomonadaceae	Pseudomonas	Pseudomonas germanica
		ko00480	R00894	glutamate---cysteine ligase [6.3.2.2]	Bacteria	Pseudomonadota	Gammaproteobacteria	Pseudomonadales	Pseudomonadaceae	Pseudomonas	Pseudomonas cavernae
		ko00480	R00894	glutamate---cysteine ligase [6.3.2.2]	Bacteria	Pseudomonadota	Gammaproteobacteria	Pseudomonadales	Pseudomonadaceae	Pseudomonas	Pseudomonas juntendi
		ko00480	R00894	glutamate---cysteine ligase [6.3.2.2]	Bacteria	Pseudomonadota	Gammaproteobacteria	Pseudomonadales	Pseudomonadaceae	Pseudomonas	Pseudomonas hydrolytica
		ko00480	R00894	glutamate---cysteine ligase [6.3.2.2]	Bacteria	Pseudomonadota	Gammaproteobacteria	Pseudomonadales	Pseudomonadaceae	Pseudomonas	Pseudomonas phenolilytica
		ko00480	R00894	glutamate---cysteine ligase [6.3.2.2]	Bacteria	Pseudomonadota	Gammaproteobacteria	Pseudomonadales	Pseudomonadaceae	Pseudomonas	Pseudomonas izuensis
		ko00480	R00894	glutamate---cysteine ligase [6.3.2.2]	Bacteria	Pseudomonadota	Gammaproteobacteria	Pseudomonadales	Pseudomonadaceae	Pseudomonas	Pseudomonas pergaminensis
		ko00480	R00894	glutamate---cysteine ligase [6.3.2.2]	Bacteria	Pseudomonadota	Gammaproteobacteria	Pseudomonadales	Pseudomonadaceae	Pseudomonas	Pseudomonas siliginis
		ko00480	R00894	glutamate---cysteine ligase [6.3.2.2]	Bacteria	Pseudomonadota	Gammaproteobacteria	Pseudomonadales	Pseudomonadaceae	Pseudomonas	Pseudomonas sichuanensis
		ko00480	R00894	glutamate---cysteine ligase [6.3.2.2]	Bacteria	Pseudomonadota	Gammaproteobacteria	Pseudomonadales	Pseudomonadaceae	Pseudomonas	Pseudomonas fitomaticsae
		ko00480	R00894	glutamate---cysteine ligase [6.3.2.2]	Bacteria	Pseudomonadota	Gammaproteobacteria	Pseudomonadales	Pseudomonadaceae	Pseudomonas	Pseudomonas asiatica
		ko00480	R00894	glutamate---cysteine ligase [6.3.2.2]	Bacteria	Pseudomonadota	Gammaproteobacteria	Pseudomonadales	Pseudomonadaceae	Pseudomonas	Pseudomonas kermanshahensis
		ko00480	R00894	glutamate---cysteine ligase [6.3.2.2]	Bacteria	Pseudomonadota	Gammaproteobacteria	Pseudomonadales	Pseudomonadaceae	Pseudomonas	Pseudomonas nunensis
		ko00480	R00894	glutamate---cysteine ligase [6.3.2.2]	Bacteria	Pseudomonadota	Gammaproteobacteria	Pseudomonadales	Pseudomonadaceae	Pseudomonas	Pseudomonas solani
		ko00480	R00894	glutamate---cysteine ligase [6.3.2.2]	Bacteria	Pseudomonadota	Gammaproteobacteria	Pseudomonadales	Pseudomonadaceae	Pseudomonas	Pseudomonas taiwanensis
		ko00480	R00894	glutamate---cysteine ligase [6.3.2.2]	Bacteria	Pseudomonadota	Gammaproteobacteria	Pseudomonadales	Pseudomonadaceae	Pseudomonas	Pseudomonas kurunegalensis
		ko00480	R00894	glutamate---cysteine ligase [6.3.2.2]	Bacteria	Pseudomonadota	Gammaproteobacteria	Pseudomonadales	Pseudomonadaceae	Pseudomonas	Pseudomonas kielensis
		ko00480	R00894	glutamate---cysteine ligase [6.3.2.2]	Bacteria	Pseudomonadota	Gammaproteobacteria	Pseudomonadales	Pseudomonadaceae	Pseudomonas	Pseudomonas hygromyciniae
		ko00480	R00894	glutamate---cysteine ligase [6.3.2.2]	Bacteria	Pseudomonadota	Gammaproteobacteria	Pseudomonadales	Pseudomonadaceae	Pseudomonas	Pseudomonas hormoni
		ko00480	R00894	glutamate---cysteine ligase [6.3.2.2]	Bacteria	Pseudomonadota	Gammaproteobacteria	Pseudomonadales	Pseudomonadaceae	Pseudomonas	Pseudomonas chengduensis
		ko00480	R00894	glutamate---cysteine ligase [6.3.2.2]	Bacteria	Pseudomonadota	Gammaproteobacteria	Pseudomonadales	Pseudomonadaceae	Pseudomonas	Pseudomonas cucumis
		ko00480	R00894	glutamate---cysteine ligase [6.3.2.2]	Bacteria	Pseudomonadota	Gammaproteobacteria	Pseudomonadales	Pseudomonadaceae	Pseudomonas	Pseudomonas triclosanedens
		ko00480	R00894	glutamate---cysteine ligase [6.3.2.2]	Bacteria	Pseudomonadota	Gammaproteobacteria	Pseudomonadales	Pseudomonadaceae	Pseudomonas	Pseudomonas palleroniana
		ko00480	R00894	glutamate---cysteine ligase [6.3.2.2]	Bacteria	Pseudomonadota	Gammaproteobacteria	Pseudomonadales	Pseudomonadaceae	Pseudomonas	Pseudomonas phytophila
		ko00480	R00894	glutamate---cysteine ligase [6.3.2.2]	Bacteria	Pseudomonadota	Gammaproteobacteria	Pseudomonadales	Pseudomonadaceae	Pseudomonas	Pseudomonas rhizophila
		ko00480	R00894	glutamate---cysteine ligase [6.3.2.2]	Bacteria	Pseudomonadota	Gammaproteobacteria	Pseudomonadales	Pseudomonadaceae	Pseudomonas	Pseudomonas sp. JY-Q
		ko00480	R00894	glutamate---cysteine ligase [6.3.2.2]	Bacteria	Pseudomonadota	Gammaproteobacteria	Pseudomonadales	Pseudomonadaceae	Pseudomonas	Pseudomonas sp. KUIN-1
		ko00480	R00894	glutamate---cysteine ligase [6.3.2.2]	Bacteria	Pseudomonadota	Gammaproteobacteria	Pseudomonadales	Pseudomonadaceae	Pseudomonas	Pseudomonas sp. HS6
		ko00480	R00894	glutamate---cysteine ligase [6.3.2.2]	Bacteria	Pseudomonadota	Gammaproteobacteria	Pseudomonadales	Pseudomonadaceae	Pseudomonas	Pseudomonas hefeiensis
		ko00480	R00894	glutamate---cysteine ligase [6.3.2.2]	Bacteria	Pseudomonadota	Gammaproteobacteria	Pseudomonadales	Pseudomonadaceae	Pseudomonas	Pseudomonas sp. LPH1
		ko00480	R00894	glutamate---cysteine ligase [6.3.2.2]	Bacteria	Pseudomonadota	Gammaproteobacteria	Pseudomonadales	Pseudomonadaceae	Pseudomonas	Pseudomonas serboccidentalis
		ko00480	R00894	glutamate---cysteine ligase [6.3.2.2]	Bacteria	Pseudomonadota	Gammaproteobacteria	Pseudomonadales	Pseudomonadaceae	Pseudomonas	Pseudomonas sp. NC02
		ko00480	R00894	glutamate---cysteine ligase [6.3.2.2]	Bacteria	Pseudomonadota	Gammaproteobacteria	Pseudomonadales	Pseudomonadaceae	Pseudomonas	Pseudomonas fortuita
		ko00480	R00251	5-oxoprolinase (ATP-hydrolysing) [3.5.2.9]	Bacteria	Pseudomonadota	Gammaproteobacteria	Pseudomonadales	Pseudomonadaceae	Pseudomonas	Pseudomonas aeruginosa
		ko00480	R03916	gamma-glutamyltransferase [2.3.2.2]; glutathione gamma-glutamate hydrolase [3.4.19.13]	Bacteria	Pseudomonadota	Gammaproteobacteria	Pseudomonadales	Pseudomonadaceae	Pseudomonas	Pseudomonas mendocina
		ko00480	R00251	5-oxoprolinase (ATP-hydrolysing) [3.5.2.9]	Bacteria	Pseudomonadota	Gammaproteobacteria	Pseudomonadales	Pseudomonadaceae	Pseudomonas	Pseudomonas resinovorans
		ko00480	R03916	gamma-glutamyltransferase [2.3.2.2]; glutathione gamma-glutamate hydrolase [3.4.19.13]	Bacteria	Pseudomonadota	Gammaproteobacteria	Pseudomonadales	Pseudomonadaceae	Pseudomonas	Pseudomonas oleovorans
		ko00480	R00251	5-oxoprolinase (ATP-hydrolysing) [3.5.2.9]	Bacteria	Pseudomonadota	Gammaproteobacteria	Pseudomonadales	Pseudomonadaceae	Pseudomonas	Pseudomonas furukawaii
		ko00480	R03916	gamma-glutamyltransferase [2.3.2.2]; glutathione gamma-glutamate hydrolase [3.4.19.13]	Bacteria	Pseudomonadota	Gammaproteobacteria	Pseudomonadales	Pseudomonadaceae	Pseudomonas	Pseudomonas alcaligenes
		ko00480	R00251	5-oxoprolinase (ATP-hydrolysing) [3.5.2.9]	Bacteria	Pseudomonadota	Gammaproteobacteria	Pseudomonadales	Pseudomonadaceae	Pseudomonas	Pseudomonas citronellolis
		ko00480	R03916	gamma-glutamyltransferase [2.3.2.2]; glutathione gamma-glutamate hydrolase [3.4.19.13]	Bacteria	Pseudomonadota	Gammaproteobacteria	Pseudomonadales	Pseudomonadaceae	Pseudomonas	Pseudomonas multiresinivorans
		ko00480	R00251	5-oxoprolinase (ATP-hydrolysing) [3.5.2.9]	Bacteria	Pseudomonadota	Gammaproteobacteria	Pseudomonadales	Pseudomonadaceae	Pseudomonas	Pseudomonas nitroreducens
		ko00480	R03916	gamma-glutamyltransferase [2.3.2.2]; glutathione gamma-glutamate hydrolase [3.4.19.13]	Bacteria	Pseudomonadota	Gammaproteobacteria	Pseudomonadales	Pseudomonadaceae	Pseudomonas	Pseudomonas paraeruginosa
		ko00480	R00251	5-oxoprolinase (ATP-hydrolysing) [3.5.2.9]	Bacteria	Pseudomonadota	Gammaproteobacteria	Pseudomonadales	Pseudomonadaceae	Pseudomonas	Pseudomonas putida
		ko00480	R03916	gamma-glutamyltransferase [2.3.2.2]; glutathione gamma-glutamate hydrolase [3.4.19.13]	Bacteria	Pseudomonadota	Gammaproteobacteria	Pseudomonadales	Pseudomonadaceae	Pseudomonas	Pseudomonas fulva
		ko00480	R00251	5-oxoprolinase (ATP-hydrolysing) [3.5.2.9]	Bacteria	Pseudomonadota	Gammaproteobacteria	Pseudomonadales	Pseudomonadaceae	Pseudomonas	Pseudomonas monteilii
		ko00480	R03916	gamma-glutamyltransferase [2.3.2.2]; glutathione gamma-glutamate hydrolase [3.4.19.13]	Bacteria	Pseudomonadota	Gammaproteobacteria	Pseudomonadales	Pseudomonadaceae	Pseudomonas	Pseudomonas plecoglossicida
		ko00480	R00251	5-oxoprolinase (ATP-hydrolysing) [3.5.2.9]	Bacteria	Pseudomonadota	Gammaproteobacteria	Pseudomonadales	Pseudomonadaceae	Pseudomonas	Pseudomonas oryzihabitans
		ko00480	R03916	gamma-glutamyltransferase [2.3.2.2]; glutathione gamma-glutamate hydrolase [3.4.19.13]	Bacteria	Pseudomonadota	Gammaproteobacteria	Pseudomonadales	Pseudomonadaceae	Pseudomonas	Pseudomonas mosselii
		ko00480	R00251	5-oxoprolinase (ATP-hydrolysing) [3.5.2.9]	Bacteria	Pseudomonadota	Gammaproteobacteria	Pseudomonadales	Pseudomonadaceae	Pseudomonas	Pseudomonas alloputida
		ko00480	R03916	gamma-glutamyltransferase [2.3.2.2]; glutathione gamma-glutamate hydrolase [3.4.19.13]	Bacteria	Pseudomonadota	Gammaproteobacteria	Pseudomonadales	Pseudomonadaceae	Pseudomonas	Pseudomonas inefficax
		ko00480	R00251	5-oxoprolinase (ATP-hydrolysing) [3.5.2.9]	Bacteria	Pseudomonadota	Gammaproteobacteria	Pseudomonadales	Pseudomonadaceae	Pseudomonas	Pseudomonas soli
		ko00480	R03916	gamma-glutamyltransferase [2.3.2.2]; glutathione gamma-glutamate hydrolase [3.4.19.13]	Bacteria	Pseudomonadota	Gammaproteobacteria	Pseudomonadales	Pseudomonadaceae	Pseudomonas	Pseudomonas syringae group genomosp. 3
		ko00480	R00251	5-oxoprolinase (ATP-hydrolysing) [3.5.2.9]	Bacteria	Pseudomonadota	Gammaproteobacteria	Pseudomonadales	Pseudomonadaceae	Pseudomonas	Pseudomonas syringae
		ko00480	R03916	gamma-glutamyltransferase [2.3.2.2]; glutathione gamma-glutamate hydrolase [3.4.19.13]	Bacteria	Pseudomonadota	Gammaproteobacteria	Pseudomonadales	Pseudomonadaceae	Pseudomonas	Pseudomonas savastanoi
		ko00480	R00251	5-oxoprolinase (ATP-hydrolysing) [3.5.2.9]	Bacteria	Pseudomonadota	Gammaproteobacteria	Pseudomonadales	Pseudomonadaceae	Pseudomonas	Pseudomonas amygdali
		ko00480	R03916	gamma-glutamyltransferase [2.3.2.2]; glutathione gamma-glutamate hydrolase [3.4.19.13]	Bacteria	Pseudomonadota	Gammaproteobacteria	Pseudomonadales	Pseudomonadaceae	Pseudomonas	Pseudomonas cichorii
		ko00480	R00251	5-oxoprolinase (ATP-hydrolysing) [3.5.2.9]	Bacteria	Pseudomonadota	Gammaproteobacteria	Pseudomonadales	Pseudomonadaceae	Pseudomonas	Pseudomonas avellanae
		ko00480	R03916	gamma-glutamyltransferase [2.3.2.2]; glutathione gamma-glutamate hydrolase [3.4.19.13]	Bacteria	Pseudomonadota	Gammaproteobacteria	Pseudomonadales	Pseudomonadaceae	Pseudomonas	Pseudomonas viridiflava
		ko00480	R00251	5-oxoprolinase (ATP-hydrolysing) [3.5.2.9]	Bacteria	Pseudomonadota	Gammaproteobacteria	Pseudomonadales	Pseudomonadaceae	Pseudomonas	Pseudomonas cannabina
		ko00480	R03916	gamma-glutamyltransferase [2.3.2.2]; glutathione gamma-glutamate hydrolase [3.4.19.13]	Bacteria	Pseudomonadota	Gammaproteobacteria	Pseudomonadales	Pseudomonadaceae	Pseudomonas	Pseudomonas coronafaciens
		ko00480	R00251	5-oxoprolinase (ATP-hydrolysing) [3.5.2.9]	Bacteria	Pseudomonadota	Gammaproteobacteria	Pseudomonadales	Pseudomonadaceae	Pseudomonas	Pseudomonas tremae
		ko00480	R03916	gamma-glutamyltransferase [2.3.2.2]; glutathione gamma-glutamate hydrolase [3.4.19.13]	Bacteria	Pseudomonadota	Gammaproteobacteria	Pseudomonadales	Pseudomonadaceae	Pseudomonas	Pseudomonas syringae group genomosp. 7
		ko00480	R00251	5-oxoprolinase (ATP-hydrolysing) [3.5.2.9]	Bacteria	Pseudomonadota	Gammaproteobacteria	Pseudomonadales	Pseudomonadaceae	Pseudomonas	Pseudomonas asturiensis
		ko00480	R03916	gamma-glutamyltransferase [2.3.2.2]; glutathione gamma-glutamate hydrolase [3.4.19.13]	Bacteria	Pseudomonadota	Gammaproteobacteria	Pseudomonadales	Pseudomonadaceae	Pseudomonas	Pseudomonas lijiangensis
		ko00480	R00251	5-oxoprolinase (ATP-hydrolysing) [3.5.2.9]	Bacteria	Pseudomonadota	Gammaproteobacteria	Pseudomonadales	Pseudomonadaceae	Pseudomonas	Pseudomonas protegens
		ko00480	R03916	gamma-glutamyltransferase [2.3.2.2]; glutathione gamma-glutamate hydrolase [3.4.19.13]	Bacteria	Pseudomonadota	Gammaproteobacteria	Pseudomonadales	Pseudomonadaceae	Pseudomonas	Pseudomonas ogarae
		ko00480	R00251	5-oxoprolinase (ATP-hydrolysing) [3.5.2.9]	Bacteria	Pseudomonadota	Gammaproteobacteria	Pseudomonadales	Pseudomonadaceae	Pseudomonas	Pseudomonas fluorescens
		ko00480	R03916	gamma-glutamyltransferase [2.3.2.2]; glutathione gamma-glutamate hydrolase [3.4.19.13]	Bacteria	Pseudomonadota	Gammaproteobacteria	Pseudomonadales	Pseudomonadaceae	Pseudomonas	Pseudomonas poae
		ko00480	R00251	5-oxoprolinase (ATP-hydrolysing) [3.5.2.9]	Bacteria	Pseudomonadota	Gammaproteobacteria	Pseudomonadales	Pseudomonadaceae	Pseudomonas	Pseudomonas synxantha
		ko00480	R03916	gamma-glutamyltransferase [2.3.2.2]; glutathione gamma-glutamate hydrolase [3.4.19.13]	Bacteria	Pseudomonadota	Gammaproteobacteria	Pseudomonadales	Pseudomonadaceae	Pseudomonas	Pseudomonas mandelii
		ko00480	R00251	5-oxoprolinase (ATP-hydrolysing) [3.5.2.9]	Bacteria	Pseudomonadota	Gammaproteobacteria	Pseudomonadales	Pseudomonadaceae	Pseudomonas	Pseudomonas trivialis
		ko00480	R03916	gamma-glutamyltransferase [2.3.2.2]; glutathione gamma-glutamate hydrolase [3.4.19.13]	Bacteria	Pseudomonadota	Gammaproteobacteria	Pseudomonadales	Pseudomonadaceae	Pseudomonas	Pseudomonas corrugata
		ko00480	R00251	5-oxoprolinase (ATP-hydrolysing) [3.5.2.9]	Bacteria	Pseudomonadota	Gammaproteobacteria	Pseudomonadales	Pseudomonadaceae	Pseudomonas	Pseudomonas veronii
		ko00480	R03916	gamma-glutamyltransferase [2.3.2.2]; glutathione gamma-glutamate hydrolase [3.4.19.13]	Bacteria	Pseudomonadota	Gammaproteobacteria	Pseudomonadales	Pseudomonadaceae	Pseudomonas	Pseudomonas azotoformans
		ko00480	R00251	5-oxoprolinase (ATP-hydrolysing) [3.5.2.9]	Bacteria	Pseudomonadota	Gammaproteobacteria	Pseudomonadales	Pseudomonadaceae	Pseudomonas	Pseudomonas orientalis
		ko00480	R03916	gamma-glutamyltransferase [2.3.2.2]; glutathione gamma-glutamate hydrolase [3.4.19.13]	Bacteria	Pseudomonadota	Gammaproteobacteria	Pseudomonadales	Pseudomonadaceae	Pseudomonas	Pseudomonas rhodesiae
		ko00480	R00251	5-oxoprolinase (ATP-hydrolysing) [3.5.2.9]	Bacteria	Pseudomonadota	Gammaproteobacteria	Pseudomonadales	Pseudomonadaceae	Pseudomonas	Pseudomonas mediterranea
		ko00480	R03916	gamma-glutamyltransferase [2.3.2.2]; glutathione gamma-glutamate hydrolase [3.4.19.13]	Bacteria	Pseudomonadota	Gammaproteobacteria	Pseudomonadales	Pseudomonadaceae	Pseudomonas	Pseudomonas koreensis
		ko00480	R00251	5-oxoprolinase (ATP-hydrolysing) [3.5.2.9]	Bacteria	Pseudomonadota	Gammaproteobacteria	Pseudomonadales	Pseudomonadaceae	Pseudomonas	Pseudomonas mucidolens
		ko00480	R03916	gamma-glutamyltransferase [2.3.2.2]; glutathione gamma-glutamate hydrolase [3.4.19.13]	Bacteria	Pseudomonadota	Gammaproteobacteria	Pseudomonadales	Pseudomonadaceae	Pseudomonas	Pseudomonas tolaasii
		ko00480	R00251	5-oxoprolinase (ATP-hydrolysing) [3.5.2.9]	Bacteria	Pseudomonadota	Gammaproteobacteria	Pseudomonadales	Pseudomonadaceae	Pseudomonas	Pseudomonas marginalis
		ko00480	R03916	gamma-glutamyltransferase [2.3.2.2]; glutathione gamma-glutamate hydrolase [3.4.19.13]	Bacteria	Pseudomonadota	Gammaproteobacteria	Pseudomonadales	Pseudomonadaceae	Pseudomonas	Pseudomonas simiae
		ko00480	R00251	5-oxoprolinase (ATP-hydrolysing) [3.5.2.9]	Bacteria	Pseudomonadota	Gammaproteobacteria	Pseudomonadales	Pseudomonadaceae	Pseudomonas	Pseudomonas lurida
		ko00480	R03916	gamma-glutamyltransferase [2.3.2.2]; glutathione gamma-glutamate hydrolase [3.4.19.13]	Bacteria	Pseudomonadota	Gammaproteobacteria	Pseudomonadales	Pseudomonadaceae	Pseudomonas	Pseudomonas entomophila
		ko00480	R00251	5-oxoprolinase (ATP-hydrolysing) [3.5.2.9]	Bacteria	Pseudomonadota	Gammaproteobacteria	Pseudomonadales	Pseudomonadaceae	Pseudomonas	Pseudomonas luteola
		ko00480	R03916	gamma-glutamyltransferase [2.3.2.2]; glutathione gamma-glutamate hydrolase [3.4.19.13]	Bacteria	Pseudomonadota	Gammaproteobacteria	Pseudomonadales	Pseudomonadaceae	Pseudomonas	Pseudomonas brassicacearum
		ko00480	R00251	5-oxoprolinase (ATP-hydrolysing) [3.5.2.9]	Bacteria	Pseudomonadota	Gammaproteobacteria	Pseudomonadales	Pseudomonadaceae	Pseudomonas	Pseudomonas sp. UW4
		ko00480	R03916	gamma-glutamyltransferase [2.3.2.2]; glutathione gamma-glutamate hydrolase [3.4.19.13]	Bacteria	Pseudomonadota	Gammaproteobacteria	Pseudomonadales	Pseudomonadaceae	Pseudomonas	Pseudomonas sp. ATCC 13867
		ko00480	R00251	5-oxoprolinase (ATP-hydrolysing) [3.5.2.9]	Bacteria	Pseudomonadota	Gammaproteobacteria	Pseudomonadales	Pseudomonadaceae	Pseudomonas	Pseudomonas sp. VLB120
		ko00480	R03916	gamma-glutamyltransferase [2.3.2.2]; glutathione gamma-glutamate hydrolase [3.4.19.13]	Bacteria	Pseudomonadota	Gammaproteobacteria	Pseudomonadales	Pseudomonadaceae	Pseudomonas	Pseudomonas sp. TKP
		ko00480	R00251	5-oxoprolinase (ATP-hydrolysing) [3.5.2.9]	Bacteria	Pseudomonadota	Gammaproteobacteria	Pseudomonadales	Pseudomonadaceae	Pseudomonas	Pseudomonas knackmussii
		ko00480	R03916	gamma-glutamyltransferase [2.3.2.2]; glutathione gamma-glutamate hydrolase [3.4.19.13]	Bacteria	Pseudomonadota	Gammaproteobacteria	Pseudomonadales	Pseudomonadaceae	Pseudomonas	Pseudomonas chlororaphis
		ko00480	R00251	5-oxoprolinase (ATP-hydrolysing) [3.5.2.9]	Bacteria	Pseudomonadota	Gammaproteobacteria	Pseudomonadales	Pseudomonadaceae	Pseudomonas	Pseudomonas fragi
		ko00480	R03916	gamma-glutamyltransferase [2.3.2.2]; glutathione gamma-glutamate hydrolase [3.4.19.13]	Bacteria	Pseudomonadota	Gammaproteobacteria	Pseudomonadales	Pseudomonadaceae	Pseudomonas	Pseudomonas lundensis
		ko00480	R00251	5-oxoprolinase (ATP-hydrolysing) [3.5.2.9]	Bacteria	Pseudomonadota	Gammaproteobacteria	Pseudomonadales	Pseudomonadaceae	Pseudomonas	Pseudomonas alkylphenolica
		ko00480	R03916	gamma-glutamyltransferase [2.3.2.2]; glutathione gamma-glutamate hydrolase [3.4.19.13]	Bacteria	Pseudomonadota	Gammaproteobacteria	Pseudomonadales	Pseudomonadaceae	Pseudomonas	Pseudomonas rhizosphaerae
		ko00480	R00251	5-oxoprolinase (ATP-hydrolysing) [3.5.2.9]	Bacteria	Pseudomonadota	Gammaproteobacteria	Pseudomonadales	Pseudomonadaceae	Pseudomonas	Pseudomonas cremoricolorata
		ko00480	R03916	gamma-glutamyltransferase [2.3.2.2]; glutathione gamma-glutamate hydrolase [3.4.19.13]	Bacteria	Pseudomonadota	Gammaproteobacteria	Pseudomonadales	Pseudomonadaceae	Pseudomonas	Pseudomonas parafulva
		ko00480	R00251	5-oxoprolinase (ATP-hydrolysing) [3.5.2.9]	Bacteria	Pseudomonadota	Gammaproteobacteria	Pseudomonadales	Pseudomonadaceae	Pseudomonas	Pseudomonas sp. StFLB209
		ko00480	R03916	gamma-glutamyltransferase [2.3.2.2]; glutathione gamma-glutamate hydrolase [3.4.19.13]	Bacteria	Pseudomonadota	Gammaproteobacteria	Pseudomonadales	Pseudomonadaceae	Pseudomonas	Pseudomonas sp. MRSN 12121
		ko00480	R00251	5-oxoprolinase (ATP-hydrolysing) [3.5.2.9]	Bacteria	Pseudomonadota	Gammaproteobacteria	Pseudomonadales	Pseudomonadaceae	Pseudomonas	Pseudomonas sp. CCOS 191
		ko00480	R03916	gamma-glutamyltransferase [2.3.2.2]; glutathione gamma-glutamate hydrolase [3.4.19.13]	Bacteria	Pseudomonadota	Gammaproteobacteria	Pseudomonadales	Pseudomonadaceae	Pseudomonas	Pseudomonas versuta
		ko00480	R00251	5-oxoprolinase (ATP-hydrolysing) [3.5.2.9]	Bacteria	Pseudomonadota	Gammaproteobacteria	Pseudomonadales	Pseudomonadaceae	Pseudomonas	Pseudomonas sp. Os17
		ko00480	R03916	gamma-glutamyltransferase [2.3.2.2]; glutathione gamma-glutamate hydrolase [3.4.19.13]	Bacteria	Pseudomonadota	Gammaproteobacteria	Pseudomonadales	Pseudomonadaceae	Pseudomonas	Pseudomonas frederiksbergensis
		ko00480	R00251	5-oxoprolinase (ATP-hydrolysing) [3.5.2.9]	Bacteria	Pseudomonadota	Gammaproteobacteria	Pseudomonadales	Pseudomonadaceae	Pseudomonas	Pseudomonas antarctica
		ko00480	R03916	gamma-glutamyltransferase [2.3.2.2]; glutathione gamma-glutamate hydrolase [3.4.19.13]	Bacteria	Pseudomonadota	Gammaproteobacteria	Pseudomonadales	Pseudomonadaceae	Pseudomonas	Pseudomonas sp. TCU-HL1
		ko00480	R00251	5-oxoprolinase (ATP-hydrolysing) [3.5.2.9]	Bacteria	Pseudomonadota	Gammaproteobacteria	Pseudomonadales	Pseudomonadaceae	Pseudomonas	Pseudomonas silesiensis
		ko00480	R03916	gamma-glutamyltransferase [2.3.2.2]; glutathione gamma-glutamate hydrolase [3.4.19.13]	Bacteria	Pseudomonadota	Gammaproteobacteria	Pseudomonadales	Pseudomonadaceae	Pseudomonas	Pseudomonas yamanorum
		ko00480	R00251	5-oxoprolinase (ATP-hydrolysing) [3.5.2.9]	Bacteria	Pseudomonadota	Gammaproteobacteria	Pseudomonadales	Pseudomonadaceae	Pseudomonas	Pseudomonas kribbensis
		ko00480	R03916	gamma-glutamyltransferase [2.3.2.2]; glutathione gamma-glutamate hydrolase [3.4.19.13]	Bacteria	Pseudomonadota	Gammaproteobacteria	Pseudomonadales	Pseudomonadaceae	Pseudomonas	Pseudomonas alcaliphila
		ko00480	R00251	5-oxoprolinase (ATP-hydrolysing) [3.5.2.9]	Bacteria	Pseudomonadota	Gammaproteobacteria	Pseudomonadales	Pseudomonadaceae	Pseudomonas	Pseudomonas umsongensis
		ko00480	R03916	gamma-glutamyltransferase [2.3.2.2]; glutathione gamma-glutamate hydrolase [3.4.19.13]	Bacteria	Pseudomonadota	Gammaproteobacteria	Pseudomonadales	Pseudomonadaceae	Pseudomonas	Pseudomonas otitidis
		ko00480	R00251	5-oxoprolinase (ATP-hydrolysing) [3.5.2.9]	Bacteria	Pseudomonadota	Gammaproteobacteria	Pseudomonadales	Pseudomonadaceae	Pseudomonas	Pseudomonas graminis
		ko00480	R03916	gamma-glutamyltransferase [2.3.2.2]; glutathione gamma-glutamate hydrolase [3.4.19.13]	Bacteria	Pseudomonadota	Gammaproteobacteria	Pseudomonadales	Pseudomonadaceae	Pseudomonas	Pseudomonas psychrophila
		ko00480	R00251	5-oxoprolinase (ATP-hydrolysing) [3.5.2.9]	Bacteria	Pseudomonadota	Gammaproteobacteria	Pseudomonadales	Pseudomonadaceae	Pseudomonas	Pseudomonas glycinae
		ko00480	R03916	gamma-glutamyltransferase [2.3.2.2]; glutathione gamma-glutamate hydrolase [3.4.19.13]	Bacteria	Pseudomonadota	Gammaproteobacteria	Pseudomonadales	Pseudomonadaceae	Pseudomonas	Pseudomonas lalkuanensis
		ko00480	R00251	5-oxoprolinase (ATP-hydrolysing) [3.5.2.9]	Bacteria	Pseudomonadota	Gammaproteobacteria	Pseudomonadales	Pseudomonadaceae	Pseudomonas	Pseudomonas sediminis
		ko00480	R03916	gamma-glutamyltransferase [2.3.2.2]; glutathione gamma-glutamate hydrolase [3.4.19.13]	Bacteria	Pseudomonadota	Gammaproteobacteria	Pseudomonadales	Pseudomonadaceae	Pseudomonas	Pseudomonas viciae
		ko00480	R00251	5-oxoprolinase (ATP-hydrolysing) [3.5.2.9]	Bacteria	Pseudomonadota	Gammaproteobacteria	Pseudomonadales	Pseudomonadaceae	Pseudomonas	Pseudomonas eucalypticola
		ko00480	R03916	gamma-glutamyltransferase [2.3.2.2]; glutathione gamma-glutamate hydrolase [3.4.19.13]	Bacteria	Pseudomonadota	Gammaproteobacteria	Pseudomonadales	Pseudomonadaceae	Pseudomonas	Pseudomonas bijieensis
		ko00480	R00251	5-oxoprolinase (ATP-hydrolysing) [3.5.2.9]	Bacteria	Pseudomonadota	Gammaproteobacteria	Pseudomonadales	Pseudomonadaceae	Pseudomonas	Pseudomonas khazarica
		ko00480	R03916	gamma-glutamyltransferase [2.3.2.2]; glutathione gamma-glutamate hydrolase [3.4.19.13]	Bacteria	Pseudomonadota	Gammaproteobacteria	Pseudomonadales	Pseudomonadaceae	Pseudomonas	Pseudomonas toyotomiensis
		ko00480	R00251	5-oxoprolinase (ATP-hydrolysing) [3.5.2.9]	Bacteria	Pseudomonadota	Gammaproteobacteria	Pseudomonadales	Pseudomonadaceae	Pseudomonas	Pseudomonas marincola
		ko00480	R03916	gamma-glutamyltransferase [2.3.2.2]; glutathione gamma-glutamate hydrolase [3.4.19.13]	Bacteria	Pseudomonadota	Gammaproteobacteria	Pseudomonadales	Pseudomonadaceae	Pseudomonas	Pseudomonas atacamensis
		ko00480	R00251	5-oxoprolinase (ATP-hydrolysing) [3.5.2.9]	Bacteria	Pseudomonadota	Gammaproteobacteria	Pseudomonadales	Pseudomonadaceae	Pseudomonas	Pseudomonas donghuensis
		ko00480	R03916	gamma-glutamyltransferase [2.3.2.2]; glutathione gamma-glutamate hydrolase [3.4.19.13]	Bacteria	Pseudomonadota	Gammaproteobacteria	Pseudomonadales	Pseudomonadaceae	Pseudomonas	Pseudomonas zeae
		ko00480	R00251	5-oxoprolinase (ATP-hydrolysing) [3.5.2.9]	Bacteria	Pseudomonadota	Gammaproteobacteria	Pseudomonadales	Pseudomonadaceae	Pseudomonas	Pseudomonas monsensis
		ko00480	R03916	gamma-glutamyltransferase [2.3.2.2]; glutathione gamma-glutamate hydrolase [3.4.19.13]	Bacteria	Pseudomonadota	Gammaproteobacteria	Pseudomonadales	Pseudomonadaceae	Pseudomonas	Pseudomonas campi
		ko00480	R00251	5-oxoprolinase (ATP-hydrolysing) [3.5.2.9]	Bacteria	Pseudomonadota	Gammaproteobacteria	Pseudomonadales	Pseudomonadaceae	Pseudomonas	Pseudomonas sessilinigenes
		ko00480	R03916	gamma-glutamyltransferase [2.3.2.2]; glutathione gamma-glutamate hydrolase [3.4.19.13]	Bacteria	Pseudomonadota	Gammaproteobacteria	Pseudomonadales	Pseudomonadaceae	Pseudomonas	Pseudomonas piscis
		ko00480	R00251	5-oxoprolinase (ATP-hydrolysing) [3.5.2.9]	Bacteria	Pseudomonadota	Gammaproteobacteria	Pseudomonadales	Pseudomonadaceae	Pseudomonas	Pseudomonas vanderleydeniana
		ko00480	R03916	gamma-glutamyltransferase [2.3.2.2]; glutathione gamma-glutamate hydrolase [3.4.19.13]	Bacteria	Pseudomonadota	Gammaproteobacteria	Pseudomonadales	Pseudomonadaceae	Pseudomonas	Pseudomonas tritici
		ko00480	R00251	5-oxoprolinase (ATP-hydrolysing) [3.5.2.9]	Bacteria	Pseudomonadota	Gammaproteobacteria	Pseudomonadales	Pseudomonadaceae	Pseudomonas	Pseudomonas xanthosomatis
		ko00480	R03916	gamma-glutamyltransferase [2.3.2.2]; glutathione gamma-glutamate hydrolase [3.4.19.13]	Bacteria	Pseudomonadota	Gammaproteobacteria	Pseudomonadales	Pseudomonadaceae	Pseudomonas	Pseudomonas salmasensis
		ko00480	R00251	5-oxoprolinase (ATP-hydrolysing) [3.5.2.9]	Bacteria	Pseudomonadota	Gammaproteobacteria	Pseudomonadales	Pseudomonadaceae	Pseudomonas	Pseudomonas tensinigenes
		ko00480	R03916	gamma-glutamyltransferase [2.3.2.2]; glutathione gamma-glutamate hydrolase [3.4.19.13]	Bacteria	Pseudomonadota	Gammaproteobacteria	Pseudomonadales	Pseudomonadaceae	Pseudomonas	Pseudomonas qingdaonensis
		ko00480	R00251	5-oxoprolinase (ATP-hydrolysing) [3.5.2.9]	Bacteria	Pseudomonadota	Gammaproteobacteria	Pseudomonadales	Pseudomonadaceae	Pseudomonas	Pseudomonas shahriarae
		ko00480	R03916	gamma-glutamyltransferase [2.3.2.2]; glutathione gamma-glutamate hydrolase [3.4.19.13]	Bacteria	Pseudomonadota	Gammaproteobacteria	Pseudomonadales	Pseudomonadaceae	Pseudomonas	Pseudomonas xantholysinigenes
		ko00480	R00251	5-oxoprolinase (ATP-hydrolysing) [3.5.2.9]	Bacteria	Pseudomonadota	Gammaproteobacteria	Pseudomonadales	Pseudomonadaceae	Pseudomonas	Pseudomonas hamedanensis
		ko00480	R03916	gamma-glutamyltransferase [2.3.2.2]; glutathione gamma-glutamate hydrolase [3.4.19.13]	Bacteria	Pseudomonadota	Gammaproteobacteria	Pseudomonadales	Pseudomonadaceae	Pseudomonas	Pseudomonas promysalinigenes
		ko00480	R00251	5-oxoprolinase (ATP-hydrolysing) [3.5.2.9]	Bacteria	Pseudomonadota	Gammaproteobacteria	Pseudomonadales	Pseudomonadaceae	Pseudomonas	Pseudomonas anuradhapurensis
		ko00480	R03916	gamma-glutamyltransferase [2.3.2.2]; glutathione gamma-glutamate hydrolase [3.4.19.13]	Bacteria	Pseudomonadota	Gammaproteobacteria	Pseudomonadales	Pseudomonadaceae	Pseudomonas	Pseudomonas asgharzadehiana
		ko00480	R00251	5-oxoprolinase (ATP-hydrolysing) [3.5.2.9]	Bacteria	Pseudomonadota	Gammaproteobacteria	Pseudomonadales	Pseudomonadaceae	Pseudomonas	Pseudomonas fakonensis
		ko00480	R03916	gamma-glutamyltransferase [2.3.2.2]; glutathione gamma-glutamate hydrolase [3.4.19.13]	Bacteria	Pseudomonadota	Gammaproteobacteria	Pseudomonadales	Pseudomonadaceae	Pseudomonas	Pseudomonas muyukensis
		ko00480	R00251	5-oxoprolinase (ATP-hydrolysing) [3.5.2.9]	Bacteria	Pseudomonadota	Gammaproteobacteria	Pseudomonadales	Pseudomonadaceae	Pseudomonas	Pseudomonas maumuensis
		ko00480	R03916	gamma-glutamyltransferase [2.3.2.2]; glutathione gamma-glutamate hydrolase [3.4.19.13]	Bacteria	Pseudomonadota	Gammaproteobacteria	Pseudomonadales	Pseudomonadaceae	Pseudomonas	Pseudomonas azerbaijanorientalis
		ko00480	R00251	5-oxoprolinase (ATP-hydrolysing) [3.5.2.9]	Bacteria	Pseudomonadota	Gammaproteobacteria	Pseudomonadales	Pseudomonadaceae	Pseudomonas	Pseudomonas alvandae
		ko00480	R03916	gamma-glutamyltransferase [2.3.2.2]; glutathione gamma-glutamate hydrolase [3.4.19.13]	Bacteria	Pseudomonadota	Gammaproteobacteria	Pseudomonadales	Pseudomonadaceae	Pseudomonas	Pseudomonas oryziphila
		ko00480	R00251	5-oxoprolinase (ATP-hydrolysing) [3.5.2.9]	Bacteria	Pseudomonadota	Gammaproteobacteria	Pseudomonadales	Pseudomonadaceae	Pseudomonas	Pseudomonas wenzhouensis
		ko00480	R03916	gamma-glutamyltransferase [2.3.2.2]; glutathione gamma-glutamate hydrolase [3.4.19.13]	Bacteria	Pseudomonadota	Gammaproteobacteria	Pseudomonadales	Pseudomonadaceae	Pseudomonas	Pseudomonas tructae
		ko00480	R00251	5-oxoprolinase (ATP-hydrolysing) [3.5.2.9]	Bacteria	Pseudomonadota	Gammaproteobacteria	Pseudomonadales	Pseudomonadaceae	Pseudomonas	Pseudomonas tohonis
		ko00480	R03916	gamma-glutamyltransferase [2.3.2.2]; glutathione gamma-glutamate hydrolase [3.4.19.13]	Bacteria	Pseudomonadota	Gammaproteobacteria	Pseudomonadales	Pseudomonadaceae	Pseudomonas	Pseudomonas iranensis
		ko00480	R00251	5-oxoprolinase (ATP-hydrolysing) [3.5.2.9]	Bacteria	Pseudomonadota	Gammaproteobacteria	Pseudomonadales	Pseudomonadaceae	Pseudomonas	Pseudomonas wayambapalatensis
		ko00480	R03916	gamma-glutamyltransferase [2.3.2.2]; glutathione gamma-glutamate hydrolase [3.4.19.13]	Bacteria	Pseudomonadota	Gammaproteobacteria	Pseudomonadales	Pseudomonadaceae	Pseudomonas	Pseudomonas taetrolens
		ko00480	R00251	5-oxoprolinase (ATP-hydrolysing) [3.5.2.9]	Bacteria	Pseudomonadota	Gammaproteobacteria	Pseudomonadales	Pseudomonadaceae	Pseudomonas	Pseudomonas germanica
		ko00480	R03916	gamma-glutamyltransferase [2.3.2.2]; glutathione gamma-glutamate hydrolase [3.4.19.13]	Bacteria	Pseudomonadota	Gammaproteobacteria	Pseudomonadales	Pseudomonadaceae	Pseudomonas	Pseudomonas cavernae
		ko00480	R00251	5-oxoprolinase (ATP-hydrolysing) [3.5.2.9]	Bacteria	Pseudomonadota	Gammaproteobacteria	Pseudomonadales	Pseudomonadaceae	Pseudomonas	Pseudomonas juntendi
		ko00480	R03916	gamma-glutamyltransferase [2.3.2.2]; glutathione gamma-glutamate hydrolase [3.4.19.13]	Bacteria	Pseudomonadota	Gammaproteobacteria	Pseudomonadales	Pseudomonadaceae	Pseudomonas	Pseudomonas hydrolytica
		ko00480	R00494	gamma-glutamyltransferase [2.3.2.2]; glutathione gamma-glutamate hydrolase [3.4.19.13]	Bacteria	Pseudomonadota	Gammaproteobacteria	Pseudomonadales	Pseudomonadaceae	Pseudomonas	Pseudomonas phenolilytica
		ko00480	R03916	gamma-glutamyltransferase [2.3.2.2]; glutathione gamma-glutamate hydrolase [3.4.19.13]	Bacteria	Pseudomonadota	Gammaproteobacteria	Pseudomonadales	Pseudomonadaceae	Pseudomonas	Pseudomonas izuensis
		ko00480	R00251	5-oxoprolinase (ATP-hydrolysing) [3.5.2.9]	Bacteria	Pseudomonadota	Gammaproteobacteria	Pseudomonadales	Pseudomonadaceae	Pseudomonas	Pseudomonas pergaminensis
		ko00480	R03916	gamma-glutamyltransferase [2.3.2.2]; glutathione gamma-glutamate hydrolase [3.4.19.13]	Bacteria	Pseudomonadota	Gammaproteobacteria	Pseudomonadales	Pseudomonadaceae	Pseudomonas	Pseudomonas siliginis
		ko00480	R00251	5-oxoprolinase (ATP-hydrolysing) [3.5.2.9]	Bacteria	Pseudomonadota	Gammaproteobacteria	Pseudomonadales	Pseudomonadaceae	Pseudomonas	Pseudomonas sichuanensis
		ko00480	R03916	gamma-glutamyltransferase [2.3.2.2]; glutathione gamma-glutamate hydrolase [3.4.19.13]	Bacteria	Pseudomonadota	Gammaproteobacteria	Pseudomonadales	Pseudomonadaceae	Pseudomonas	Pseudomonas fitomaticsae
		ko00480	R00251	5-oxoprolinase (ATP-hydrolysing) [3.5.2.9]	Bacteria	Pseudomonadota	Gammaproteobacteria	Pseudomonadales	Pseudomonadaceae	Pseudomonas	Pseudomonas asiatica
		ko00480	R03916	gamma-glutamyltransferase [2.3.2.2]; glutathione gamma-glutamate hydrolase [3.4.19.13]	Bacteria	Pseudomonadota	Gammaproteobacteria	Pseudomonadales	Pseudomonadaceae	Pseudomonas	Pseudomonas kermanshahensis
		ko00480	R00251	5-oxoprolinase (ATP-hydrolysing) [3.5.2.9]	Bacteria	Pseudomonadota	Gammaproteobacteria	Pseudomonadales	Pseudomonadaceae	Pseudomonas	Pseudomonas nunensis
		ko00480	R03916	gamma-glutamyltransferase [2.3.2.2]; glutathione gamma-glutamate hydrolase [3.4.19.13]	Bacteria	Pseudomonadota	Gammaproteobacteria	Pseudomonadales	Pseudomonadaceae	Pseudomonas	Pseudomonas solani
		ko00480	R00251	5-oxoprolinase (ATP-hydrolysing) [3.5.2.9]	Bacteria	Pseudomonadota	Gammaproteobacteria	Pseudomonadales	Pseudomonadaceae	Pseudomonas	Pseudomonas taiwanensis
		ko00480	R03916	gamma-glutamyltransferase [2.3.2.2]; glutathione gamma-glutamate hydrolase [3.4.19.13]	Bacteria	Pseudomonadota	Gammaproteobacteria	Pseudomonadales	Pseudomonadaceae	Pseudomonas	Pseudomonas kielensis
		ko00480	R00251	5-oxoprolinase (ATP-hydrolysing) [3.5.2.9]	Bacteria	Pseudomonadota	Gammaproteobacteria	Pseudomonadales	Pseudomonadaceae	Pseudomonas	Pseudomonas hygromyciniae
		ko00480	R03916	gamma-glutamyltransferase [2.3.2.2]; glutathione gamma-glutamate hydrolase [3.4.19.13]	Bacteria	Pseudomonadota	Gammaproteobacteria	Pseudomonadales	Pseudomonadaceae	Pseudomonas	Pseudomonas hormoni
		ko00480	R00251	5-oxoprolinase (ATP-hydrolysing) [3.5.2.9]	Bacteria	Pseudomonadota	Gammaproteobacteria	Pseudomonadales	Pseudomonadaceae	Pseudomonas	Pseudomonas chengduensis
		ko00480	R03916	gamma-glutamyltransferase [2.3.2.2]; glutathione gamma-glutamate hydrolase [3.4.19.13]	Bacteria	Pseudomonadota	Gammaproteobacteria	Pseudomonadales	Pseudomonadaceae	Pseudomonas	Pseudomonas cucumis
		ko00480	R00251	5-oxoprolinase (ATP-hydrolysing) [3.5.2.9]	Bacteria	Pseudomonadota	Gammaproteobacteria	Pseudomonadales	Pseudomonadaceae	Pseudomonas	Pseudomonas triclosanedens
		ko00480	R03916	gamma-glutamyltransferase [2.3.2.2]; glutathione gamma-glutamate hydrolase [3.4.19.13]	Bacteria	Pseudomonadota	Gammaproteobacteria	Pseudomonadales	Pseudomonadaceae	Pseudomonas	Pseudomonas palleroniana
		ko00480	R00251	5-oxoprolinase (ATP-hydrolysing) [3.5.2.9]	Bacteria	Pseudomonadota	Gammaproteobacteria	Pseudomonadales	Pseudomonadaceae	Pseudomonas	Pseudomonas phytophila
		ko00480	R03916	gamma-glutamyltransferase [2.3.2.2]; glutathione gamma-glutamate hydrolase [3.4.19.13]	Bacteria	Pseudomonadota	Gammaproteobacteria	Pseudomonadales	Pseudomonadaceae	Pseudomonas	Pseudomonas rhizophila
		ko00480	R00251	5-oxoprolinase (ATP-hydrolysing) [3.5.2.9]	Bacteria	Pseudomonadota	Gammaproteobacteria	Pseudomonadales	Pseudomonadaceae	Pseudomonas	Pseudomonas sp. JY-Q
		ko00480	R03916	gamma-glutamyltransferase [2.3.2.2]; glutathione gamma-glutamate hydrolase [3.4.19.13]	Bacteria	Pseudomonadota	Gammaproteobacteria	Pseudomonadales	Pseudomonadaceae	Pseudomonas	Pseudomonas sp. KUIN-1
		ko00480	R00251	5-oxoprolinase (ATP-hydrolysing) [3.5.2.9]	Bacteria	Pseudomonadota	Gammaproteobacteria	Pseudomonadales	Pseudomonadaceae	Pseudomonas	Pseudomonas sp. HS6
		ko00480	R03916	gamma-glutamyltransferase [2.3.2.2]; glutathione gamma-glutamate hydrolase [3.4.19.13]	Bacteria	Pseudomonadota	Gammaproteobacteria	Pseudomonadales	Pseudomonadaceae	Pseudomonas	Pseudomonas hefeiensis
		ko00480	R00251	5-oxoprolinase (ATP-hydrolysing) [3.5.2.9]	Bacteria	Pseudomonadota	Gammaproteobacteria	Pseudomonadales	Pseudomonadaceae	Pseudomonas	Pseudomonas sp. LPH1
		ko00480	R03916	gamma-glutamyltransferase [2.3.2.2]; glutathione gamma-glutamate hydrolase [3.4.19.13]	Bacteria	Pseudomonadota	Gammaproteobacteria	Pseudomonadales	Pseudomonadaceae	Pseudomonas	Pseudomonas serboccidentalis
		ko00480	R00251	5-oxoprolinase (ATP-hydrolysing) [3.5.2.9]	Bacteria	Pseudomonadota	Gammaproteobacteria	Pseudomonadales	Pseudomonadaceae	Pseudomonas	Pseudomonas lalucatii
		ko00480	R00251	5-oxoprolinase (ATP-hydrolysing) [3.5.2.9]	Bacteria	Pseudomonadota	Gammaproteobacteria	Pseudomonadales	Pseudomonadaceae	Pseudomonas	Pseudomonas sp. NC02
		ko00480	R03916	gamma-glutamyltransferase [2.3.2.2]; glutathione gamma-glutamate hydrolase [3.4.19.13]	Bacteria	Pseudomonadota	Gammaproteobacteria	Pseudomonadales	Pseudomonadaceae	Pseudomonas	Pseudomonas fortuita
L-Glutathione oxidized	C00127	ko00480	R00115	glutathione-disulfide reductase [1.8.1.7]	Bacteria	Pseudomonadota	Gammaproteobacteria	Moraxellales	Moraxellaceae	Acinetobacter	Acinetobacter oleivorans
		ko00480	R00115	glutathione-disulfide reductase [1.8.1.7]	Bacteria	Pseudomonadota	Gammaproteobacteria	Moraxellales	Moraxellaceae	Acinetobacter	Acinetobacter sp. TTH0-4
		ko00480	R00115	glutathione-disulfide reductase [1.8.1.7]	Bacteria	Pseudomonadota	Gammaproteobacteria	Moraxellales	Moraxellaceae	Acinetobacter	Acinetobacter johnsonii
		ko00480	R00115	glutathione-disulfide reductase [1.8.1.7]	Bacteria	Pseudomonadota	Gammaproteobacteria	Moraxellales	Moraxellaceae	Acinetobacter	Acinetobacter haemolyticus
		ko00480	R00115	glutathione-disulfide reductase [1.8.1.7]	Bacteria	Pseudomonadota	Gammaproteobacteria	Moraxellales	Moraxellaceae	Acinetobacter	Acinetobacter junii
		ko00480	R00115	glutathione-disulfide reductase [1.8.1.7]	Bacteria	Pseudomonadota	Gammaproteobacteria	Moraxellales	Moraxellaceae	Acinetobacter	Acinetobacter defluvii
		ko00480	R00115	glutathione-disulfide reductase [1.8.1.7]	Bacteria	Pseudomonadota	Gammaproteobacteria	Moraxellales	Moraxellaceae	Acinetobacter	Acinetobacter dispersus
		ko00480	R00115	glutathione-disulfide reductase [1.8.1.7]	Bacteria	Pseudomonadota	Gammaproteobacteria	Moraxellales	Moraxellaceae	Acinetobacter	Acinetobacter towneri
		ko00480	R00115	glutathione-disulfide reductase [1.8.1.7]	Bacteria	Pseudomonadota	Gammaproteobacteria	Moraxellales	Moraxellaceae	Acinetobacter	Acinetobacter gyllenbergii
		ko00480	R00115	glutathione-disulfide reductase [1.8.1.7]	Bacteria	Pseudomonadota	Gammaproteobacteria	Moraxellales	Moraxellaceae	Acinetobacter	Acinetobacter venetianus
		ko00480	R00115	glutathione-disulfide reductase [1.8.1.7]	Bacteria	Pseudomonadota	Gammaproteobacteria	Moraxellales	Moraxellaceae	Acinetobacter	Acinetobacter colistiniresistens
		ko00480	R00115	glutathione-disulfide reductase [1.8.1.7]	Bacteria	Pseudomonadota	Gammaproteobacteria	Moraxellales	Moraxellaceae	Acinetobacter	Acinetobacter vivianii
		ko00480	R00115	glutathione-disulfide reductase [1.8.1.7]	Bacteria	Pseudomonadota	Gammaproteobacteria	Moraxellales	Moraxellaceae	Acinetobacter	Acinetobacter sp. BHS4
		ko00480	R00115	glutathione-disulfide reductase [1.8.1.7]	Bacteria	Pseudomonadota	Gammaproteobacteria	Moraxellales	Moraxellaceae	Acinetobacter	Acinetobacter suaedae
		ko00480	R00274	glutathione peroxidase [1.11.1.9]	Bacteria	Pseudomonadota	Gammaproteobacteria	Moraxellales	Moraxellaceae	Acinetobacter	Acinetobacter baumannii
		ko00480	R00274	glutathione peroxidase [1.11.1.9]	Bacteria	Pseudomonadota	Gammaproteobacteria	Moraxellales	Moraxellaceae	Acinetobacter	Acinetobacter pittii
		ko00480	R00274	glutathione peroxidase [1.11.1.9]	Bacteria	Pseudomonadota	Gammaproteobacteria	Moraxellales	Moraxellaceae	Acinetobacter	Acinetobacter nosocomialis
		ko00480	R00274	glutathione peroxidase [1.11.1.9]	Bacteria	Pseudomonadota	Gammaproteobacteria	Moraxellales	Moraxellaceae	Acinetobacter	Acinetobacter lactucae
		ko00480	R00274	glutathione peroxidase [1.11.1.9]	Bacteria	Pseudomonadota	Gammaproteobacteria	Moraxellales	Moraxellaceae	Acinetobacter	Acinetobacter calcoaceticus
		ko00480	R00274	glutathione peroxidase [1.11.1.9]	Bacteria	Pseudomonadota	Gammaproteobacteria	Moraxellales	Moraxellaceae	Acinetobacter	Acinetobacter seifertii
		ko00480	R00274	glutathione peroxidase [1.11.1.9]	Bacteria	Pseudomonadota	Gammaproteobacteria	Moraxellales	Moraxellaceae	Acinetobacter	Acinetobacter oleivorans
		ko00480	R00274	glutathione peroxidase [1.11.1.9]	Bacteria	Pseudomonadota	Gammaproteobacteria	Moraxellales	Moraxellaceae	Acinetobacter	Acinetobacter baylyi
		ko00480	R00274	glutathione peroxidase [1.11.1.9]	Bacteria	Pseudomonadota	Gammaproteobacteria	Moraxellales	Moraxellaceae	Acinetobacter	Acinetobacter sp. TTH0-4
		ko00480	R00274	glutathione peroxidase [1.11.1.9]	Bacteria	Pseudomonadota	Gammaproteobacteria	Moraxellales	Moraxellaceae	Acinetobacter	Acinetobacter equi
		ko00480	R00274	glutathione peroxidase [1.11.1.9]	Bacteria	Pseudomonadota	Gammaproteobacteria	Moraxellales	Moraxellaceae	Acinetobacter	Acinetobacter johnsonii
		ko00480	R00274	glutathione peroxidase [1.11.1.9]	Bacteria	Pseudomonadota	Gammaproteobacteria	Moraxellales	Moraxellaceae	Acinetobacter	Acinetobacter sp. DUT-2
		ko00480	R00274	glutathione peroxidase [1.11.1.9]	Bacteria	Pseudomonadota	Gammaproteobacteria	Moraxellales	Moraxellaceae	Acinetobacter	Acinetobacter sp. TGL-Y2
		ko00480	R00274	glutathione peroxidase [1.11.1.9]	Bacteria	Pseudomonadota	Gammaproteobacteria	Moraxellales	Moraxellaceae	Acinetobacter	Acinetobacter haemolyticus
		ko00480	R00274	glutathione peroxidase [1.11.1.9]	Bacteria	Pseudomonadota	Gammaproteobacteria	Moraxellales	Moraxellaceae	Acinetobacter	Acinetobacter junii
		ko00480	R00274	glutathione peroxidase [1.11.1.9]	Bacteria	Pseudomonadota	Gammaproteobacteria	Moraxellales	Moraxellaceae	Acinetobacter	Acinetobacter soli
		ko00480	R00274	glutathione peroxidase [1.11.1.9]	Bacteria	Pseudomonadota	Gammaproteobacteria	Moraxellales	Moraxellaceae	Acinetobacter	Acinetobacter larvae
		ko00480	R00274	glutathione peroxidase [1.11.1.9]	Bacteria	Pseudomonadota	Gammaproteobacteria	Moraxellales	Moraxellaceae	Acinetobacter	Acinetobacter schindleri
		ko00480	R00274	glutathione peroxidase [1.11.1.9]	Bacteria	Pseudomonadota	Gammaproteobacteria	Moraxellales	Moraxellaceae	Acinetobacter	Acinetobacter indicus
		ko00480	R00274	glutathione peroxidase [1.11.1.9]	Bacteria	Pseudomonadota	Gammaproteobacteria	Moraxellales	Moraxellaceae	Acinetobacter	Acinetobacter defluvii
		ko00480	R00274	glutathione peroxidase [1.11.1.9]	Bacteria	Pseudomonadota	Gammaproteobacteria	Moraxellales	Moraxellaceae	Acinetobacter	Acinetobacter radioresistens
		ko00480	R00274	glutathione peroxidase [1.11.1.9]	Bacteria	Pseudomonadota	Gammaproteobacteria	Moraxellales	Moraxellaceae	Acinetobacter	Acinetobacter wuhouensis
		ko00480	R00274	glutathione peroxidase [1.11.1.9]	Bacteria	Pseudomonadota	Gammaproteobacteria	Moraxellales	Moraxellaceae	Acinetobacter	Acinetobacter cumulans
		ko00480	R00274	glutathione peroxidase [1.11.1.9]	Bacteria	Pseudomonadota	Gammaproteobacteria	Moraxellales	Moraxellaceae	Acinetobacter	Acinetobacter guillouiae
		ko00480	R00274	glutathione peroxidase [1.11.1.9]	Bacteria	Pseudomonadota	Gammaproteobacteria	Moraxellales	Moraxellaceae	Acinetobacter	Acinetobacter ursingii
		ko00480	R00274	glutathione peroxidase [1.11.1.9]	Bacteria	Pseudomonadota	Gammaproteobacteria	Moraxellales	Moraxellaceae	Acinetobacter	Acinetobacter lwoffii
		ko00480	R00274	glutathione peroxidase [1.11.1.9]	Bacteria	Pseudomonadota	Gammaproteobacteria	Moraxellales	Moraxellaceae	Acinetobacter	Acinetobacter dispersus
		ko00480	R00274	glutathione peroxidase [1.11.1.9]	Bacteria	Pseudomonadota	Gammaproteobacteria	Moraxellales	Moraxellaceae	Acinetobacter	Acinetobacter bereziniae
		ko00480	R00274	glutathione peroxidase [1.11.1.9]	Bacteria	Pseudomonadota	Gammaproteobacteria	Moraxellales	Moraxellaceae	Acinetobacter	Acinetobacter tandoii
		ko00480	R00274	glutathione peroxidase [1.11.1.9]	Bacteria	Pseudomonadota	Gammaproteobacteria	Moraxellales	Moraxellaceae	Acinetobacter	Acinetobacter chinensis
		ko00480	R00274	glutathione peroxidase [1.11.1.9]	Bacteria	Pseudomonadota	Gammaproteobacteria	Moraxellales	Moraxellaceae	Acinetobacter	Acinetobacter lanii
		ko00480	R00274	glutathione peroxidase [1.11.1.9]	Bacteria	Pseudomonadota	Gammaproteobacteria	Moraxellales	Moraxellaceae	Acinetobacter	Acinetobacter wanghuae
		ko00480	R00274	glutathione peroxidase [1.11.1.9]	Bacteria	Pseudomonadota	Gammaproteobacteria	Moraxellales	Moraxellaceae	Acinetobacter	Acinetobacter shaoyimingii
		ko00480	R00274	glutathione peroxidase [1.11.1.9]	Bacteria	Pseudomonadota	Gammaproteobacteria	Moraxellales	Moraxellaceae	Acinetobacter	Acinetobacter towneri
		ko00480	R00274	glutathione peroxidase [1.11.1.9]	Bacteria	Pseudomonadota	Gammaproteobacteria	Moraxellales	Moraxellaceae	Acinetobacter	Acinetobacter variabilis
		ko00480	R00274	glutathione peroxidase [1.11.1.9]	Bacteria	Pseudomonadota	Gammaproteobacteria	Moraxellales	Moraxellaceae	Acinetobacter	Acinetobacter bouvetii
		ko00480	R00274	glutathione peroxidase [1.11.1.9]	Bacteria	Pseudomonadota	Gammaproteobacteria	Moraxellales	Moraxellaceae	Acinetobacter	Acinetobacter gyllenbergii
		ko00480	R00274	glutathione peroxidase [1.11.1.9]	Bacteria	Pseudomonadota	Gammaproteobacteria	Moraxellales	Moraxellaceae	Acinetobacter	Acinetobacter sp. NCu2D-2
		ko00480	R00274	glutathione peroxidase [1.11.1.9]	Bacteria	Pseudomonadota	Gammaproteobacteria	Moraxellales	Moraxellaceae	Acinetobacter	Acinetobacter venetianus
		ko00480	R00274	glutathione peroxidase [1.11.1.9]	Bacteria	Pseudomonadota	Gammaproteobacteria	Moraxellales	Moraxellaceae	Acinetobacter	Acinetobacter portensis
		ko00480	R00274	glutathione peroxidase [1.11.1.9]	Bacteria	Pseudomonadota	Gammaproteobacteria	Moraxellales	Moraxellaceae	Acinetobacter	Acinetobacter tibetensis
		ko00480	R00274	glutathione peroxidase [1.11.1.9]	Bacteria	Pseudomonadota	Gammaproteobacteria	Moraxellales	Moraxellaceae	Acinetobacter	Acinetobacter proteolyticus
		ko00480	R00274	glutathione peroxidase [1.11.1.9]	Bacteria	Pseudomonadota	Gammaproteobacteria	Moraxellales	Moraxellaceae	Acinetobacter	Acinetobacter colistiniresistens
		ko00480	R00274	glutathione peroxidase [1.11.1.9]	Bacteria	Pseudomonadota	Gammaproteobacteria	Moraxellales	Moraxellaceae	Acinetobacter	Acinetobacter vivianii
		ko00480	R00274	glutathione peroxidase [1.11.1.9]	Bacteria	Pseudomonadota	Gammaproteobacteria	Moraxellales	Moraxellaceae	Acinetobacter	Acinetobacter sp. BHS4
		ko00480	R00274	glutathione peroxidase [1.11.1.9]	Bacteria	Pseudomonadota	Gammaproteobacteria	Moraxellales	Moraxellaceae	Acinetobacter	Acinetobacter suaedae
		ko00480	R00274	glutathione peroxidase [1.11.1.9]	Bacteria	Pseudomonadota	Gammaproteobacteria	Moraxellales	Moraxellaceae	Acinetobacter	Acinetobacter sp. LoGeW2-3
